# Supplementary material for: A low-gluten diet induces changes in the intestinal microbiome of healthy Danish adults
Source: Nat Commun. 2018 Nov 13;9:4630. doi: 10.1038/s41467-018-07019-x (PMC6234216; doi:10.1038/s41467-018-07019-x)
Supplement: Supplementary file 3 — Supplementary Data 1 [file 41467_2018_7019_MOESM3_ESM.xlsx]

## Sheet: S6
Supplementary Data 1 Metagenomics sequencing results for each stool sample
			Raw reads			Total
ID	Person	Visit	First	Second	Third	Raw reads	Reads trim	%	Raw bp	Trim bp	%	Reads mapping to IGC
5411-1	5411	1	6352817	6207068	6009336	18569221	17819542	0.959628	3713844200	3473129422	0.935184	14969540	0.840063
5411-2		2	17627361	17785151	16899206	52311718	49646795	0.949057	10462343600	9630227633	0.920466	38852507	0.782578
5411-3		3	7236916	7196633	6889494	21323043	20398046	0.95662	4264608600	3997504167	0.937367	16917648	0.829376
5411-4		4	14609337	14700730	14004729	43314796	41555251	0.959378	8662959200	8145652279	0.940285	34572368	0.831961
5412-1	5412	1	6255229	7205540	7411697	20872466	19773136	0.947331	4174493200	3895288812	0.933117	16565255	0.837766
5412-2		2	9229972	11008857	11397531	31636360	30113227	0.951855	6327272000	5777577750	0.913123	24371713	0.809336
5412-3		3	9230110	10010598	10999018	30239726	29096373	0.96219	6047945200	5677535724	0.938754	22975837	0.789646
5412-4		4	5518808	6380718	6655634	18555160	17564317	0.9466	3711032000	3352120623	0.903285	14296495	0.813951
5413-1	5413	1	8948544	9926876	10842652	29718072	28154578	0.947389	5943614400	5429179108	0.913447	23047973	0.818623
5413-2		2	7379964	8484181	9005057	24869202	23492671	0.944649	4973840400	4492029810	0.903131	18927927	0.805695
5413-3		3	9694226	10817000	11647365	32158591	30692613	0.954414	6431718200	5966833536	0.92772	24997867	0.814459
5413-4		4	6334667	6949503	7514726	20798896	19978483	0.960555	4159779200	3922577913	0.942977	16239148	0.812832
5414-1	5414	1	12146781	13482730	14148045	39777556	37949029	0.954031	7955511200	7405035279	0.930806	31367733	0.826575
5414-2		2	10128033	11158281	11673301	32959615	31724929	0.962539	6591923000	6128355102	0.929676	24651759	0.777047
5414-3		3	9002467	10248819	10840606	30091892	28346440	0.941996	6018378400	5379959545	0.893922	22695606	0.800651
5414-4		4	12311019	13722472	14424429	40457920	38440911	0.950146	8091584000	7320918629	0.904757	30481963	0.792956
5415-1	5415	1	7685340	8619107	9294136	25598583	24528388	0.958193	5119716600	4783623757	0.934353	20727130	0.845026
5415-2		2	8019525	8606362	9462222	26088109	24050684	0.921902	5217621800	4540003077	0.870129	19574803	0.813898
5415-3		3	8469160	10458683	10586158	29514001	28112289	0.952507	5902800200	5420154809	0.918235	23437634	0.833715
5415-4		4	11188139	12503284	13610012	37301435	35523421	0.952334	7460287000	6824416815	0.914766	28248736	0.795214
5416-1	5416	1	20765849	23588522	23886088	68240459	62646914	0.918032	13648091800	12037976889	0.882026	49117474	0.784037
5416-2		2	10270488	11769297	11917603	33957388	31716623	0.934012	6791477600	6070781380	0.893882	24518226	0.77304
5416-3		3
5416-4		4
5417-1	5417	1	7292274	8411246	8650950	24354470	23271645	0.955539	4870894000	4542954235	0.932674	19975618	0.858367
5417-2		2	7744311	8717683	9270986	25732980	24826249	0.964764	5146596000	4854390171	0.943223	20301622	0.817748
5417-3		3	21120973	23790185	25460169	70371327	67793447	0.963367	14074265400	13250193072	0.941448	58715163	0.866089
5417-4		4	7896140	9170132	9349128	26415400	25365035	0.960237	5283080000	4968011973	0.940363	21174720	0.8348
5418-1	5418	1	8240988	8149016	8259169	24649173	23277916	0.944369	4929834600	4555488564	0.924065	18927892	0.813127
5418-2		2
5418-3		3
5418-4		4
5419-1	5419	1	10339881	10293755	10445179	31078815	29158806	0.938221	6215763000	5685557173	0.9147	23269323	0.79802
5419-2		2
5419-3		3
5419-4		4
5420-1	5420	1	9315009	10367583	10829882	30512474	29237503	0.958215	6102494800	5701278043	0.934254	24234232	0.828875
5420-2		2	3093444	3467340	3655801	10216585	8693711	0.850941	2043317000	1649842870	0.807434	5938688	0.683102
5420-3		3	2656813	2953795	3091294	8701902	8321848	0.956325	1740380400	1606463556	0.923053	6719284	0.807427
5420-4		4	1246	1419	1549	4214	3922	0.930707	842800	738087	0.875756	3214	0.81948
5421-1	5421	1	8250224	7643607	7635159	23528990	22220483	0.944387	4705798000	4353708985	0.92518	19009976	0.855516
5421-2		2	10847133	10721278	10781241	32349652	30533201	0.943849	6469930400	5971614404	0.92298	26374911	0.863811
5421-3		3	12345869	11413947	11576303	35336119	33726332	0.954444	7067223800	6566628223	0.929167	28013155	0.830602
5421-4		4	7063209	6464735	6405880	19933824	18915624	0.948921	3986764800	3682407699	0.923658	15597501	0.824583
5422-1	5422	1
5422-2		2
5422-3		3
5422-4		4
5423-1	5423	1	13985809	15799221	12720170	42505200	40822706	0.960417	8501040000	8023017065	0.943769	34530339	0.845861
5423-2		2	11202783	12094314	10151954	33449051	32163611	0.96157	6689810200	6316883719	0.944255	26753395	0.831791
5423-3		3	11092251	10677304	9063293	30832848	29627370	0.960903	6166569600	5815206300	0.943021	24690400	0.833365
5423-4		4	11082998	12364434	10010730	33458162	32190023	0.962098	6691632400	6325188834	0.945239	26866122	0.83461
5424-1	5424	1
5424-2		2
5424-3		3
5424-4		4
5425-1	5425	1	12242594	12534178	14517852	39294624	37357014	0.95069	7858924800	7314525157	0.930728	30794523	0.82433
5425-2		2	9047187	9666186	11198240	29911613	28428290	0.95041	5982322600	5558072364	0.929083	23671158	0.832662
5425-3		3	11292727	11568519	13292496	36153742	34279566	0.948161	7230748400	6671362362	0.922638	27315929	0.796857
5425-4		4	9518073	9970010	11633223	31121306	29620023	0.95176	6224261200	5770454037	0.927091	24700127	0.8339
5426-1	5426	1	12394146	11730300	11768420	35892866	33656109	0.937682	7178573200	6536887482	0.910611	27531377	0.81802
5426-2		2
5426-3		3
5426-4		4
5427-1	5427	1	11955709	11640461	11798902	35395072	33760078	0.953807	7079014400	6587459962	0.930562	27435713	0.812667
5427-2		2	10691774	10400079	10412558	31504411	30011010	0.952597	6300882200	5895818704	0.935713	25064628	0.835181
5427-3		3	8288392	7340871	7348741	22978004	21890431	0.952669	4595600800	4297012092	0.935027	18127615	0.828107
5427-4		4	6766014	7473807	7462118	21701939	20658195	0.951905	4340387800	4043128675	0.931513	16641317	0.805555
5428-1	5428	1	12951262	13719623	11310061	37980946	36265528	0.954835	7596189200	7085819618	0.932812	27552027	0.75973
5428-2		2	8269094	10254567	8373108	26896769	25499656	0.948056	5379353800	4994173237	0.928396	19346721	0.758705
5428-3		3	7924769	8958946	7436137	24319852	23085559	0.949248	4863970400	4512748085	0.927791	17899609	0.77536
5428-4		4	9009288	10620520	8841538	28471346	27020241	0.949033	5694269200	5295518902	0.929973	21460031	0.794221
5429-1	5429	1	17509109	18036582	20412247	55957938	52521301	0.938585	11191587600	10195225725	0.910972	42601459	0.811127
5429-2		2	12088333	12501091	14353926	38943350	36654839	0.941235	7788670000	7127563368	0.915119	29213013	0.796976
5429-3		3	12296212	12774992	14718411	39789615	37231810	0.935717	7957923000	7222926029	0.90764	29243232	0.785437
5429-4		4	10209952	11092955	12731998	34034905	31838611	0.935469	6806981000	6219967393	0.913763	26176865	0.822174
5433-1	5433	1	14568979	13075448	13361980	41006407	39245363	0.957054	8201281400	7583806727	0.92471	32295539	0.822913
5433-2		2	15204356	15074183	15250485	45529024	43119224	0.947071	9105804800	8179619744	0.898286	32437330	0.752271
5433-3		3	13819409	12789216	13142160	39750785	38070322	0.957725	7950157000	7310313097	0.919518	30328578	0.796646
5433-4		4	10083304	9525949	9560542	29169795	27739254	0.950958	5833959000	5396602095	0.925033	22813135	0.822413
5434-1	5434	1	10435219	12512046	10359359	33306624	31955374	0.95943	6661324800	6182961193	0.928188	26425550	0.826952
5434-2		2	8814461	10100749	8516290	27431500	26261271	0.95734	5486300000	5135254802	0.936014	21759263	0.828569
5434-3		3	11069697	11894343	9978819	32942859	31930435	0.969267	6588571800	6210427332	0.942606	25839655	0.809248
5434-4		4	11809550	13221188	15639488	40670226	38761249	0.953062	8134045200	7580148971	0.931904	32538518	0.83946
5435-1	5435	1	11538396	13520095	11616995	36675486	35031967	0.955188	7335097200	6719256576	0.916042	28200072	0.804981
5435-2		2	7395899	8377426	8496600	24269925	22699878	0.935309	4853985000	4376862852	0.901705	18436253	0.812174
5435-3		3	13518212	14957739	17440989	45916940	43530905	0.948036	9183388000	8386540463	0.913229	27755545	0.637606
5435-4		4	14249938	14937716	17717937	46905591	44280016	0.944024	9381118200	8549098763	0.911309	35279308	0.796732
5438-1	5438	1	13410199	12876865	13083924	39370988	37260221	0.946388	7874197600	7015044729	0.89089	28904338	0.775743
5438-2		2	11832788	10835824	10884819	33553431	31932542	0.951692	6710686200	6167557525	0.919065	26451408	0.828353
5438-3		3	16241625	15970628	16182675	48394928	45762840	0.945612	9678985600	8798690104	0.909051	36896992	0.806265
5438-4		4	10465166	9963920	10178003	30607089	29416169	0.96109	6121417800	5705836880	0.93211	24002846	0.815975
5439-1	5439	1	13017448	16257958	14689923	43965329	41460864	0.943035	8793065800	7761352593	0.882667	35187610	0.848695
5439-2		2	10227670	11965050	10489722	32682442	31530584	0.964756	6536488400	6127802997	0.937476	26312767	0.834516
5439-3		3	12815586	15127748	12743329	40686663	39118494	0.961457	8137332600	7595269535	0.933386	32284388	0.825297
5439-4		4	7542739	8417399	6944202	22904340	22080719	0.964041	4580868000	4317978101	0.942611	18584150	0.841646
5440-1	5440	1	10043893	9600298	9632638	29276829	26978058	0.92	5855365800	5286660807	0.9	22137175	0.82
5440-2		2	14268408	13616841	13646090	41531339	39016362	0.94	8306267800	7637669211	0.92	33173225	0.85
5440-3		3	19065733	18247048	18243345	55556126	51397732	0.93	11111225200	10054804107	0.9	43484636	0.85
5440-4		4	14765959	13779204	13887582	42432745	39140915	0.92	8486549000	7668711793	0.9	33534005	0.86
5441-1	5441	1	11640129	11575771	11203115	34419015	33015172	0.959213	6883803000	6336577599	0.920505	26144790	0.791902
5441-2		2	12620132	13048045	12491989	38160166	36244029	0.949787	7632033200	7049001547	0.923607	29384408	0.810738
5441-3		3	6851438	7755221	7862785	22469444	21227376	0.944722	4493888800	4134568397	0.920042	16040321	0.755643
5441-4		4	12737198	12908890	12460001	38106089	36476339	0.957231	7621217800	7030370195	0.922473	28568248	0.783199
5442-1	5442	1	7803092	7386768	8082846	23272706	21799831	0.936712	4654541200	4214522021	0.905465	17474906	0.801607
5442-2		2	10582846	11692950	12413913	34689709	32587259	0.939393	6937941800	6267066372	0.903303	26025916	0.798653
5442-3		3	10928861	10556646	11393662	32879169	30930479	0.940732	6575833800	5965402909	0.907171	24608920	0.79562
5442-4		4	7995499	8453685	9029232	25478416	23801188	0.934171	5095683200	4604607971	0.903629	19370747	0.813856
5443-1	5443	1	9880436	9496200	9634820	29011456	27561921	0.950036	5802291200	5361845585	0.924091	22047536	0.799927
5443-2		2	12779248	12474300	12975513	38229061	36067696	0.943463	7645812200	7008782708	0.916683	28896850	0.801184
5443-3		3	10827553	10654910	11032911	32515374	31051433	0.954977	6503074800	6026086108	0.926652	24902347	0.801971
5443-4		4	11030605	11083440	11116652	33230697	31660623	0.952752	6646139400	6140503873	0.92392	24865758	0.785384
5444-1	5444	1	12272223	12358637	11750452	36381312	34930889	0.960133	7276262400	6797825953	0.934247	29013127	0.830587
5444-2		2	10989488	10394009	10086813	31470310	29840786	0.94822	6294062000	5754790422	0.914321	24499487	0.821007
5444-3		3	12357789	11815628	11367248	35540665	33861013	0.95274	7108133000	6552644200	0.921852	27467605	0.811187
5444-4		4	12445728	12375024	11866296	36687048	34903532	0.951386	7337409600	6788214165	0.925151	28545730	0.817846
5445-1	5445	1	11970645	13082737	14207706	39261088	37420548	0.953121	7852217600	7271610894	0.926058	30520242	0.815601
5445-2		2	10375605	10442850	11192223	32010678	30352042	0.948185	6402135600	5917371673	0.924281	25309935	0.833879
5445-3		3	11706352	10697117	11781296	34184765	32380526	0.947221	6836953000	6309637359	0.922873	26719175	0.825162
5445-4		4	12025355	12421908	13316953	37764216	35791028	0.94775	7552843200	6976871066	0.923741	29797427	0.832539
5446-1	5446	1	13988183	13905188	13965769	41859140	39478041	0.943116	8371828000	7626129576	0.910928	33299955	0.843506
5446-2		2	10689654	10525674	10886181	32101509	30377196	0.946286	6420301800	5820867842	0.906635	25043626	0.824422
5446-3		3	12129120	12214880	12138821	36482821	35006480	0.959533	7296564200	6765844709	0.927264	29422113	0.840476
5446-4		4	16126103	15659455	16090614	47876172	45636708	0.953224	9575234400	8862510197	0.925566	37174039	0.814564
5448-1	5448	1	15851007	15038646	15123391	46013044	43380219	0.942781	9202608800	8113985962	0.881705	37522090	0.864959
5448-2		2	15805118	16409438	15853259	48067815	45496302	0.946502	9613563000	8803709927	0.915759	39123966	0.859937
5448-3		3	12063512	12145342	11516663	35725517	34490444	0.965429	7145103400	6756321891	0.945588	29445910	0.853741
5448-4		4	8153663	7593431	7464069	23211163	22021099	0.948729	4642232600	4246911918	0.914843	18874328	0.857102
5449-1	5449	1	11619039	12473882	13343575	37436496	35214892	0.940657	7487299200	6854573630	0.915493	29565972	0.839587
5449-2		2	14019995	14857687	16122580	45000262	42437329	0.943046	9000052400	8227029485	0.914109	35049041	0.825901
5449-3		3	14397660	15381028	16715793	46494481	43529333	0.936226	9298896200	8424266664	0.905943	36378609	0.835726
5449-4		4	8696005	9647113	10585074	28928192	27400533	0.947191	5785638400	5310905577	0.917946	23072012	0.842028
5450-1	5450	1	11341017	11073637	11461955	33876609	32120928	0.948174	6775321800	6210377632	0.916617	26629764	0.829047
5450-2		2	10571602	10612502	10538910	31723014	30082617	0.94829	6344602800	5823521230	0.91787	25100093	0.834372
5450-3		3	10874951	10816590	11225463	32917004	31132062	0.945774	6583400800	5985251844	0.909143	26043456	0.836548
5450-4		4	11773840	11791131	11720799	35285770	33176016	0.940209	7057154000	6433216651	0.911588	27959523	0.842763
5451-1	5451	1	10637848	10842407	10687075	32167330	30274199	0.941147	6433466000	5816060345	0.904032	24217016	0.799923
5451-2		2	14403491	15152803	14619294	44175588	41740958	0.944887	8835117600	8076060148	0.914086	32075582	0.768444
5451-3		3	11726586	11618139	11139715	34484440	32767481	0.950211	6896888000	6400073277	0.927965	25238906	0.770242
5451-4		4	10757261	10767794	10298745	31823800	30073565	0.945002	6364760000	5869044959	0.922116	22954812	0.763289
5452-1	5452	1	9584868	9091239	9121619	27797726	26283060	0.945511	5559545200	5148380401	0.926043	21534793	0.819341
5452-2		2
5452-3		3
5452-4		4
5453-1	5453	1	11593167	11753946	12805002	36152115	34390344	0.951268	7230423000	6687839132	0.924958	27642054	0.803774
5453-2		2	13896354	14657275	16009976	44563605	41476049	0.930716	8912721000	8044004353	0.902531	32829872	0.791538
5453-3		3	14541556	15013474	16465906	46020936	43209003	0.938899	9204187200	8345507084	0.906708	33718622	0.780361
5453-4		4	15014974	15503982	17002323	47521279	45280279	0.952842	9504255800	8750835634	0.920728	35165568	0.77662
5454-1	5454	1	16986478	17145805	16966050	51098333	48079143	0.940914	10219666600	9123025088	0.892693	39400888	0.819501
5454-2		2	14254809	13738727	14583577	42577113	40489985	0.95098	8515422600	7829358620	0.919433	34305078	0.847248
5454-3		3	13741535	13847443	13694617	41283595	39263156	0.95106	8256719000	7669397824	0.928867	33409982	0.850925
5454-4		4	14751350	14483694	14592871	43827915	41834724	0.954522	8765583000	8181287284	0.933342	35694567	0.853228
5455-1	5455	1	22123649	18165040	18037578	58326267	55129965	0.9452	11665253400	10609924459	0.909532	46009212	0.834559
5455-2		2	13216699	10532743	10464403	34213845	32412122	0.947339	6842769000	6279123205	0.917629	27894298	0.860613
5455-3		3	18587946	16587490	16525247	51700683	49647510	0.960287	10340136600	9639617149	0.932252	41637861	0.83867
5455-4		4	14618440	11768723	11729468	38116631	36283043	0.951895	7623326200	7088462657	0.929839	30546109	0.841884
5457-1	5457	1	16114847	14430727	14237385	44782959	42090688	0.939882	8956591800	8055940401	0.899443	34376680	0.816729
5457-2		2	21486824	18817611	18648711	58953146	55251783	0.937215	11790629200	10655688505	0.903742	45030185	0.815
5457-3		3	18516901	15699185	15598671	49814757	47145873	0.946424	9962951400	9130292777	0.916425	39419165	0.836111
5457-4		4	25521216	22604168	22352395	70477779	66755845	0.94719	14095555800	12928252674	0.917186	56134714	0.840896
5458-1	5458	1	12011756	12011756	13238387	37261899	36644859	0.98344	7452379800	7135469599	0.957475	29973644	0.817949
5458-2		2	21083858	21083858	23347488	65515204	64203417	0.979977	13103040800	12536343880	0.956751	52719018	0.821125
5458-3		3	10661312	10661312	11747528	33070152	32390088	0.979436	6614030400	6284241328	0.950138	26247014	0.810341
5458-4		4	18807793	18807793	21024571	58640157	58351294	0.995074	11728031400	11404011520	0.972372	50340745	0.862719
5459-1	5459	1	10498441	9875250	9901225	30274916	28595298	0.944521	6054983200	5547970546	0.916265	21001105	0.734425
5459-2		2
5459-3		3
5459-4		4
5460-1	5460	1	26629224	23537951	23535743	73702918	69578995	0.944047	14740583600	13399976441	0.909053	55971186	0.804426
5460-2		2	20152541	18024961	17932968	56110470	52663891	0.938575	11222094000	10113420434	0.901206	40917587	0.776957
5460-3		3	27437584	21624411	21453533	70515528	66938531	0.949274	14103105600	12901257503	0.914781	54498775	0.814162
5460-4		4	27021153	23030959	23023536	73075648	69691695	0.953692	14615129600	13625672766	0.932299	57309965	0.822336
5461-1	5461	1	16374719	14630145	14430555	45435419	43099234	0.948582	9087083800	8225512158	0.905187	35001860	0.812123
5461-2		2	25504329	22258339	22056797	69819465	66275706	0.949244	13963893000	12779437515	0.915177	53763129	0.811204
5461-3		3	14414479	12908674	12778539	40101692	38342652	0.956136	8020338400	7505486123	0.935807	32346286	0.843611
5461-4		4	15801663	13674128	13548077	43023868	40879981	0.95017	8604773600	7865750308	0.914115	33512396	0.819775
5462-1	5462	1	11055212	11055212	12194894	34305318	33768173	0.984342	6861063600	6601822432	0.962216	27248383	0.806925
5462-2		2	17041593	17041593	18932155	53015341	52193675	0.984501	10603068200	10061114738	0.948887	42396896	0.812299
5462-3		3	12076712	12076712	13516111	37669535	37342304	0.991313	7533907000	7251211361	0.962477	29961265	0.802341
5462-4		4	18416579	18416579	20253305	57086463	56213150	0.984702	11417292600	11034692908	0.966489	44912825	0.798974
5463-1	5463	1	16237822	14549249	14467366	45254437	43303808	0.956896	9050887400	8256161618	0.912194	34182287	0.78936
5463-2		2	8620342	7704471	7732336	24057149	22477978	0.934358	4811429800	4327214455	0.899361	16365884	0.728085
5463-3		3	7566685	6102715	6060695	19730095	18532173	0.939285	3946019000	3577029760	0.906491	13496377	0.728267
5463-4		4	7738811	6935267	6916906	21590984	20332324	0.941704	4318196800	3893049020	0.901545	16052131	0.789488
5465-1	5465	1	12632067	11982519	12011887	36626473	34812511	0.950474	7325294600	6714787532	0.916658	26467278	0.760281
5465-2		2
5465-3		3
5465-4		4
5466-1	5466	1	9778166	8722800	8615856	27116822	25497312	0.940277	5423364400	4924555110	0.908026	20430873	0.801295
5466-2		2	10388694	8881132	8821638	28091464	26692037	0.950183	5618292800	5185854313	0.92303	22053132	0.826206
5466-3		3	9613082	8546957	8463239	26623278	25142505	0.944381	5324655600	4897095087	0.919702	20210939	0.803855
5466-4		4	10598584	9430107	9291439	29320130	27352898	0.932905	5864026000	5204681643	0.887561	21960880	0.802872
5467-1	5467	1	16388453	15826164	15781109	47995726	44803659	0.933493	9599145200	8748620729	0.911396	36698394	0.819094
5467-2		2	8700186	8164698	8207724	25072608	23312799	0.929811	5014521600	4572178784	0.911788	20321422	0.871685
5467-3		3	11578281	11245211	11199342	34022834	31024380	0.911869	6804566800	6077946857	0.893216	25982188	0.837476
5467-4		4	11206618	10721772	10745357	32673747	30370951	0.929522	6534749400	5947358314	0.910113	26588147	0.875447
5468-1	5468	1	10176583	8858987	8864331	27899901	26424402	0.947115	5579980200	5126768416	0.918779	21322681	0.806931
5468-2		2	8320806	7431583	7440708	23193097	22027914	0.949762	4638619400	4242498943	0.914604	17421327	0.790875
5468-3		3	7017513	6023732	5974049	19015294	17974607	0.945271	3803058800	3496926481	0.919504	14483072	0.805752
5468-4		4	7546646	6217474	6217261	19981381	19032547	0.952514	3996276200	3683024464	0.921614	15289507	0.803335
5469-1	5469	1	13387891	11853635	11694086	36935612	34391998	0.931134	7387122400	6511746255	0.8815	26186082	0.7614
5469-2		2	16400967	14351052	14161479	44913498	42035524	0.935922	8982699600	7620252419	0.848325	33609104	0.799541
5469-3		3	11341050	9889011	9761470	30991531	29038090	0.936969	6198306200	5535511091	0.893068	22795402	0.785017
5469-4		4	9471217	8553770	8434089	26459076	24921843	0.941901	5291815200	4760392860	0.899577	20737609	0.832106
5470-1	5470	1
5470-2		2
5470-3		3	9079745	10301725	10442622	29824092	27993752	0.938629	5964818400	5396580235	0.904735	22219317	0.793724
5470-4		4	7585420	8650143	8753808	24989371	23080656	0.923619	4997874200	4510902527	0.902564	18230881	0.789877
5473-1	5473	1	8581027	8581027	9654154	26816208	26358129	0.982918	5363241600	4985656229	0.929598	21230394	0.805459
5473-2		2	10468897	10468897	11674473	32612267	32000333	0.981236	6522453400	6009246000	0.921317	25617253	0.800531
5473-3		3	10390454	10390454	11590448	32371356	31528118	0.973951	6474271200	6002403111	0.927116	25195713	0.799151
5473-4		4	8230598	8230598	9175189	25636385	24966935	0.973887	5127277000	4757976494	0.927973	19862203	0.79554
5474-1	5474	1
5474-2		2
5474-3		3	10322263	10003182	10154353	30479798	28894022	0.947973	6095959600	5625444181	0.922815	22907494	0.792811
5474-4		4	8264117	8130746	8248293	24643156	23295434	0.94531	4928631200	4535177788	0.92017	18370240	0.788577
5476-1	5476	1	14239305	16269755	16429623	46938683	43469409	0.926089	9387736600	8215220834	0.875101	34501477	0.793696
5476-2		2	12699466	14407366	14614708	41721540	39138881	0.938098	8344308000	7463214528	0.894408	31733546	0.810793
5476-3		3	14235864	16181292	16343986	46761142	43834078	0.937404	9352228400	8394302675	0.897572	35839261	0.817612
5476-4		4	15070938	17080945	17327829	49479712	46300943	0.935756	9895942400	8782300422	0.887465	36510983	0.788558
5477-1	5477	1	14477737	13982467	14190742	42650946	40563904	0.951067	8530189200	7923106598	0.928831	32960572	0.812559
5477-2		2	13666750	13127714	13337907	40132371	38323108	0.954918	8026474200	7429429645	0.925616	31891760	0.832181
5477-3		3	14592868	14004785	14217966	42815619	40777037	0.952387	8563123800	7882740392	0.920545	33196568	0.8141
5477-4		4	14144984	13576014	13785689	41506687	39439935	0.950207	8301337400	7619065343	0.917812	32316957	0.819397
5478-1	5478	1	14314568	13803756	13849223	41967547	39478146	0.940683	8393509400	7465630036	0.889453	33332289	0.844323
5478-2		2	18168153	17038666	17149794	52356613	49713299	0.949513	10471322600	9187670695	0.877413	42688389	0.858692
5478-3		3	15864745	14784196	14893194	45542135	43191928	0.948395	9108427000	8200780566	0.900351	37112133	0.859238
5478-4		4	14442967	13747815	13801749	41992531	39790459	0.94756	8398506200	7576776513	0.902158	33976739	0.853892
5479-1	5479	1	15676414	17931056	18195027	51802497	48643982	0.939028	10360499400	9266398661	0.894397	38781357	0.797249
5479-2		2	16164995	18384490	18706871	53256356	50490888	0.948073	10651271200	9743276230	0.914752	40773476	0.807541
5479-3		3	16132077	18567402	18855670	53555149	50797420	0.948507	10711029800	9731562723	0.908555	41213523	0.811331
5479-4		4	12986095	14795977	15014796	42796868	40396579	0.943914	8559373600	7793130230	0.910479	33114432	0.819734
5480-1	5480	1	14936743	14439166	14667558	44043467	41827194	0.94968	8808693400	8045430358	0.913351	35214385	0.841902
5480-2		2	19751822	19202972	19445272	58400066	54350857	0.930664	11680013200	10096020405	0.864384	44826014	0.824753
5480-3		3	15420173	14703073	14913675	45036921	43013027	0.955061	9007384200	8400801303	0.932657	36078358	0.838777
5480-4		4	15956679	15633347	15855614	47445640	44758362	0.943361	9489128000	8520123794	0.897883	36797163	0.822129
5481-1	5481	1	15849713	15002989	15061595	45914297	43610850	0.949832	9182859400	8399290962	0.914671	35046436	0.803617
5481-2		2	16338757	15494301	15584780	47417838	44611002	0.940806	9483567600	8540445086	0.900552	36364197	0.81514
5481-3		3	10381304	9872847	9894201	30148352	28356775	0.940575	6029670400	5450794161	0.903995	23656839	0.834257
5481-4		4	17175236	16181103	16202828	49559167	46792434	0.944173	9911833400	8905775797	0.898499	38834293	0.829927
Sequencing data presented as raw reads, trimmed reads, raw base pairs, trimmed base pairs and reads mapping to the integrated gene catalog. The individuals; 5418, 5419, 5420, 5422, 5424, 5426, 5452, 5459 and 5465 were not included in the further anaylses due to missing samples or failed sequencing. The individuals; 5416, 5470 and 5474 were included in the further analyses as incomplete datasets d…
