# Supplementary material for: A low-gluten diet induces changes in the intestinal microbiome of healthy Danish adults
Source: Nat Commun. 2018 Nov 13;9:4630. doi: 10.1038/s41467-018-07019-x (PMC6234216; doi:10.1038/s41467-018-07019-x)
Supplement: Supplementary file 4 — Supplementary Data 2 [file 41467_2018_7019_MOESM4_ESM.xlsx]

## Sheet: Suppl. Data 2
Supplementary Data 2 Metagenomic species (MGSs) changing during the low-gluten and high-gluten interventions
																	Low-gluten vs. baseline				High-gluten vs. baseline			Low-gluten vs. High-gluten
	Kingdom	Phylum	Class	Order	Family	Genus	Species	Name in main text	Total abundance (%)1	Observations2	IDs3	IDs in group 14	IDs in group 25	Females	Males	Fold change	Effect	Standard error	P value	Fold change	Effect	Standard error	P value	Effect	Standard error	P value	Adjusted P value
MGS:igc210	Bacteria	Firmicutes	Clostridia	Clostridiales	Lachnospiraceae	-	-	Lachnospiraceae1	0.085078	113	30	13	17	14	16	52.0214	-3.95166	0.420342	0	1.04976	0.0485636	0.434588	0.911025	-4.00022	0.605414	3.91105e-11	5.4168e-09
MGS:igc939	Bacteria	Actinobacteria	Actinobacteria	Bifidobacteriales	Bifidobacteriaceae	Bifidobacterium	Bifidobacterium angulatum	B. angulatum	0.0457199	43	11	5	6	5	6	29.3677	-3.37989	0.383122	0	1.06182	0.0599847	0.415872	0.885312	-3.43988	0.579206	2.86834e-09	2.97948e-07
MGS:igc413	Bacteria	Actinobacteria	Actinobacteria	Bifidobacteriales	Bifidobacteriaceae	Bifidobacterium	Bifidobacterium longum	B. longum	0.315329	153	42	21	21	22	20	3.79995	-1.33499	0.211751	2.89071e-10	1.42654	0.355254	0.21953	0.10561	-1.69024	0.30243	2.28554e-08	1.72662e-06
MGS:igc529	Bacteria	Actinobacteria	Actinobacteria	Bifidobacteriales	Bifidobacteriaceae	Bifidobacterium	Bifidobacterium adolescentis	B. adolescentis	0.609065	177	48	24	24	26	22	5.19764	-1.6482	0.233281	1.6025e-12	1.11491	0.108775	0.240777	0.651436	-1.75698	0.332007	1.20993e-07	8.37878e-06
MGS:igc356	Bacteria	Actinobacteria	Actinobacteria	Bifidobacteriales	Bifidobacteriaceae	Bifidobacterium	Bifidobacterium pseudocatenulatum	B. pseudocatenulatum	0.158381	132	35	18	17	19	16	4.87579	-1.58428	0.37365	2.23506e-05	2.54267	0.933213	0.381248	0.0143736	-2.51749	0.53093	2.11967e-06	0.000110091
MGS:igc121	Bacteria	Firmicutes	Clostridia	Clostridiales	Lachnospiraceae	-	-	Lachnospiraceae 2	0.088262	122	33	16	17	20	13	3.79988	1.33497	0.350004	0.000136648	2.19809	-0.787589	0.362563	0.0298342	2.12256	0.501594	2.32002e-05	0.00107107
MGS:igc846	Bacteria	Firmicutes	Clostridia	Clostridiales	Lachnospiraceae	Dorea	-	Dorea	0.15263	172	47	23	24	25	22	1.21122	-0.191625	0.0955858	0.0449906	1.42786	0.356179	0.097771	0.000269486	-0.547804	0.13487	4.87093e-05	0.00213039
MGS:igc221	Unclassified	-	-	-	-	-	-	Unclassified 1	0.11022	65	17	10	7	8	9	1.50273	0.407282	0.688356	0.55407	31.762	-3.45827	0.678539	3.45735e-07	3.86555	0.967225	6.42756e-05	0.00267065
MGS:igc491	Bacteria	Firmicutes	Clostridia	Clostridiales	Lachnospiraceae	Dorea	Dorea longicatena	D. longicatena	0.47978	172	47	23	24	25	22	1.31079	-0.270626	0.11154	0.0152552	1.37411	0.317804	0.113977	0.00529833	-0.58843	0.157439	0.000185853	0.00702018
MGS:igc47	Bacteria	Firmicutes	Clostridia	Clostridiales	Lachnospiraceae	Blautia	Blautia wexlerae	B. wexlerae	1.27703	188	51	27	24	29	22	1.58789	-0.462408	0.117801	8.66062e-05	1.16818	0.155446	0.119621	0.193776	-0.617854	0.166317	0.000203279	0.00734455
MGS:igc1021	Unclassified	-	-	-	-	-	-	Unclassified 2	0.0293189	44	12	6	6	5	7	5.40526	-1.68737	0.607605	0.00548484	4.45398	1.4938	0.639702	0.0195358	-3.18117	0.87861	0.000293825	0.00976675
MGS:igc492	Bacteria	Firmicutes	Clostridia	Clostridiales	-	-	-	Clostridiales	0.134	125	33	16	17	17	16	3.71264	1.31174	0.403909	0.00116374	2.12284	-0.752754	0.41415	0.0691271	2.0645	0.571929	0.000306536	0.00979737
MGS:igc78	Bacteria	Firmicutes	Clostridia	Clostridiales	Eubacteriaceae	Eubacterium	[Eubacterium] hallii	E. hallii	0.382797	184	50	26	24	28	22	1.49395	-0.401426	0.105698	0.000145956	1.11846	0.111955	0.107362	0.297048	-0.513381	0.149206	0.00058011	0.0172168
MGS:igc169	Bacteria	Firmicutes	Clostridia	Clostridiales	Lachnospiraceae	Anaerostipes	Anaerostipes hadrus	A. hadrus	0.834743	188	51	27	24	29	22	1.79441	-0.584675	0.130801	7.82385e-06	1.0096	-0.00955707	0.132822	0.942639	-0.575118	0.184658	0.00184253	0.0493916
MGS: Metagenomic species; igc: integrated gene catalogue; IDs: number of individuals.
1 Total abundance (%) refers to percentage abundace of the MGS out off the total dataset summarized across all samples and MGSs.
2 Number of observations out of a total of 188 observation possible after removing individuals with only one sample, samples missing CTT measure and samples taken immideately after antibiotic treatment.
3 Number of individuals out of a total of 51 individuals possible after removing individuals with only one sample, samples missing CTT measure and samples taken immideately after antibiotic treatment.
4 Group 1 started on the low-gluten intervention and switched to the high-gluten intervention.
5 Group 2 started on the high-gluten intervention and switched to the low-gluten intervention.
The effect, standard error and P value of low-gluten vs. baseline and high-gluten vs. baseline are estimates of the mean change in the two periods derived from the LMM with an intervention-visit interaction adjusted for age, sex, intestinal transit time and with participant (n = 51) and within-period participant-specific specific random effects. The effect, standard error and P value of low-glute…
