# Supplementary material for: A low-gluten diet induces changes in the intestinal microbiome of healthy Danish adults
Source: Nat Commun. 2018 Nov 13;9:4630. doi: 10.1038/s41467-018-07019-x (PMC6234216; doi:10.1038/s41467-018-07019-x)
Supplement: Supplementary file 5 — Supplementary Data 3 [file 41467_2018_7019_MOESM5_ESM.xlsx]

## Sheet: Suppl. Data 3
Supplementary Data 3 Difference in change in KOs during the low-gluten and high-gluten interventions
								Low-gluten vs. baseline			High-gluten vs. baseline			Low-gluten vs. High-gluten
KO	KO description	Observations1	IDs2	IDs in group 13	IDs in group 24	Females	Males	Effect	Standard error	P value	Effect	Standard error	P value	Effect	Standard error	P value	Adjusted P value
K13571	pafA; proteasome accessory factor A [EC:6.3.1.19]	188	51	27	24	29	22	-1.93903	0.283162	7.5e-12	0.627173	0.287422	0.0291052	-2.56621	0.399862	1.38328e-10	1.13913e-07
K01718	E4.2.1.70; pseudouridylate synthase [EC:4.2.1.70]	184	50	26	24	28	22	-2.5786	0.347553	1.17684e-13	0.313099	0.353435	0.375686	-2.8917	0.491972	4.15811e-09	2.73936e-06
K11533	fas; fatty acid synthase, bacteria type [EC:2.3.1.-]	188	51	27	24	29	22	-1.95161	0.280735	3.60667e-12	0.35493	0.284975	0.212956	-2.30654	0.396419	5.9397e-09	3.55734e-06
K07230	p19, ftrA; periplasmic iron binding protein	188	51	27	24	29	22	-1.4927	0.230689	9.7597e-11	0.33134	0.234116	0.156986	-1.82404	0.325887	2.17877e-08	1.10413e-05
K13527	mpa; proteasome-associated ATPase	188	51	27	24	29	22	-1.91502	0.294967	8.45191e-11	0.394879	0.299423	0.187236	-2.3099	0.416515	2.92641e-08	1.37709e-05
K13570	pup; prokaryotic ubiquitin-like protein Pup	174	47	24	23	25	22	-3.0861	0.434309	1.19638e-12	0.318469	0.441644	0.470849	-3.40457	0.615893	3.24155e-08	1.42369e-05
K13829	aroKB; shikimate kinase / 3-dehydroquinate synthase [EC:2.7.1.71 4.2.3.4]	188	51	27	24	29	22	-1.29467	0.205465	2.95453e-10	0.222199	0.208474	0.286499	-1.51687	0.290437	1.76326e-07	6.92632e-05
K13419	pknK; serine/threonine-protein kinase PknK [EC:2.7.11.1]	184	50	26	24	28	22	-1.48235	0.21245	3.00693e-12	0.0813373	0.215926	0.706404	-1.56369	0.299767	1.825e-07	6.92632e-05
K01354	ptrB; oligopeptidase B [EC:3.4.21.83]	188	51	27	24	29	22	-1.18886	0.198155	1.97769e-09	0.269136	0.201158	0.180917	-1.45799	0.279867	1.89244e-07	6.92632e-05
K06634	CCNH; cyclin H	188	51	27	24	29	22	-1.87349	0.331287	1.55663e-08	0.50286	0.336205	0.134733	-2.37636	0.467891	3.79686e-07	0.000131651
K13955	NA	181	49	25	24	27	22	-2.0808	0.304753	8.62088e-12	0.0895635	0.312365	0.774321	-2.17036	0.43206	5.07919e-07	0.000167308
K10005	gluB; glutamate transport system substrate-binding protein	188	51	27	24	29	22	-0.945828	0.162389	5.72924e-09	0.173053	0.16473	0.293478	-1.11888	0.229458	1.08155e-06	0.000339298
K00354	E1.6.99.1; NADPH2 dehydrogenase [EC:1.6.99.1]	184	50	26	24	28	22	-1.71561	0.263749	7.78406e-11	0.0416765	0.267984	0.876412	-1.75729	0.372287	2.35548e-06	0.000696923
K00886	ppgK; polyphosphate glucokinase [EC:2.7.1.63]	188	51	27	24	29	22	-1.7598	0.281328	3.96656e-10	0.107295	0.285588	0.707142	-1.8671	0.397254	2.60156e-06	0.000696923
K13788	pta; phosphate acetyltransferase [EC:2.3.1.8]	188	51	27	24	29	22	-0.803673	0.141395	1.31675e-08	0.134672	0.143451	0.347834	-0.938345	0.19979	2.64467e-06	0.000696923
K09009	NA	188	51	27	24	29	22	-2.04889	0.354635	7.5842e-09	0.255366	0.359724	0.47777	-2.30425	0.501141	4.26531e-06	0.00106318
K04092	tyrA1; chorismate mutase [EC:5.4.99.5]	188	51	27	24	29	22	-1.48563	0.238341	4.5702e-10	0.06201	0.241644	0.797474	-1.54764	0.336913	4.35731e-06	0.00106318
K14205	mprF, fmtC; phosphatidylglycerol lysyltransferase [EC:2.3.2.3]	188	51	27	24	29	22	-0.391209	0.0790917	7.56483e-07	0.120811	0.0802652	0.132287	-0.51202	0.111709	4.57195e-06	0.00107572
K10008	gluA; glutamate transport system ATP-binding protein [EC:3.6.3.-]	188	51	27	24	29	22	-0.639691	0.131136	1.07136e-06	0.18594	0.133053	0.162266	-0.825631	0.185486	8.54045e-06	0.00187548
K08162	mdtH; MFS transporter, DHA1 family, multidrug resistance protein	188	51	27	24	29	22	-0.903648	0.196077	4.05322e-06	0.316272	0.198816	0.111659	-1.21992	0.277177	1.07643e-05	0.00228758
K13288	orn, REX2, REXO2; oligoribonuclease [EC:3.1.-.-]	188	51	27	24	29	22	-0.710759	0.142662	6.28968e-07	0.161752	0.144732	0.263738	-0.872511	0.201831	1.53936e-05	0.00316915
K07243	FTR, FTH1, efeU; high-affinity iron transporter	188	51	27	24	29	22	-0.9189	0.165749	2.95784e-08	0.0847739	0.168136	0.614121	-1.00367	0.234186	1.82082e-05	0.00363503
K01193	E3.2.1.26, sacA; beta-fructofuranosidase [EC:3.2.1.26]	188	51	27	24	29	22	-0.196449	0.051748	0.000146886	0.11577	0.0525555	0.0276078	-0.312219	0.0730475	1.91825e-05	0.00371689
K08168	tetB; MFS transporter, DHA2 family, metal-tetracycline-proton antiporter	184	50	27	23	29	21	-1.17562	0.22671	2.15348e-07	0.183025	0.229759	0.425686	-1.35865	0.319675	2.13677e-05	0.00400217
K10007	gluD; glutamate transport system permease protein	188	51	27	24	29	22	-0.807348	0.173633	3.32354e-06	0.234583	0.176125	0.18289	-1.04193	0.245455	2.18698e-05	0.00400217
K01224	E3.2.1.89; arabinogalactan endo-1,4-beta-galactosidase [EC:3.2.1.89]	188	51	27	24	29	22	-0.294472	0.0531895	3.08957e-08	0.0224206	0.0540216	0.67812	-0.316892	0.0750804	2.43537e-05	0.00433627
K02074	ABC.ZM.A; zinc/manganese transport system ATP-binding protein	188	51	27	24	29	22	-0.765093	0.148597	2.6217e-07	0.119684	0.150733	0.427189	-0.884777	0.210202	2.56304e-05	0.0044435
K05341	E2.4.1.4; amylosucrase [EC:2.4.1.4]	188	51	27	24	29	22	-0.24147	0.0652333	0.000214211	0.145578	0.0662457	0.0279813	-0.387048	0.0920884	2.6339e-05	0.00444927
K07442	TRM61, GCD14; tRNA (adenine57-N1/adenine58-N1)-methyltransferase [EC:2.1.1.219 2.1.1.220]	188	51	27	24	29	22	-0.731381	0.149038	9.23145e-07	0.136705	0.151262	0.366123	-0.868085	0.210806	3.82273e-05	0.00629604
K06191	NA	188	51	27	24	29	22	-1.07137	0.206739	2.19205e-07	0.126832	0.209558	0.545022	-1.19821	0.292311	4.14785e-05	0.00648463
K03189	NA	188	51	27	24	29	22	-0.214165	0.0569998	0.000171761	0.115554	0.0578914	0.0459293	-0.329719	0.0804592	4.16804e-05	0.00648463
K03103	MINPP1; multiple inositol-polyphosphate phosphatase / 2,3-bisphosphoglycerate 3-phosphatase [EC:3.1.3.62 3.1.3.80]	184	50	27	23	29	21	-0.706245	0.223893	0.00160838	0.589682	0.227616	0.00957841	-1.29593	0.316512	4.23253e-05	0.00648463
K02221	yggT; YggT family protein	188	51	27	24	29	22	-0.376602	0.0979914	0.000121436	0.184603	0.099418	0.0633348	-0.561204	0.138434	5.03603e-05	0.00744923
K01595	ppc; phosphoenolpyruvate carboxylase [EC:4.1.1.31]	188	51	27	24	29	22	-0.636027	0.132115	1.47797e-06	0.120355	0.13401	0.369128	-0.756383	0.18669	5.08827e-05	0.00744923
K07407	E3.2.1.22B, galA, rafA; alpha-galactosidase [EC:3.2.1.22]	188	51	27	24	29	22	-0.0680444	0.0218132	0.00181212	0.0555155	0.0221708	0.01228	-0.12356	0.0307774	5.95401e-05	0.00852718
K03149	thiG; thiazole synthase [EC:2.8.1.10]	188	51	27	24	29	22	-0.141615	0.0349367	5.0466e-05	0.0534646	0.0354916	0.131965	-0.195079	0.0493084	7.6117e-05	0.0104518
K07698	kinC; two-component system, sporulation sensor kinase C [EC:2.7.13.3]	188	51	27	24	29	22	-0.59759	0.139503	1.83798e-05	0.17992	0.141601	0.203866	-0.77751	0.197023	7.93699e-05	0.0106712
K03684	rnd; ribonuclease D [EC:3.1.13.5]	188	51	27	24	29	22	-0.252477	0.099854	0.0114564	0.301622	0.101334	0.00291557	-0.554099	0.14103	8.53203e-05	0.0112418
K12554	murN; alanine adding enzyme [EC:2.3.2.-]	188	51	27	24	29	22	-0.732564	0.155284	2.38685e-06	0.118869	0.157566	0.450604	-0.851433	0.219365	0.000103877	0.0134185
K00767	nadC, QPRT; nicotinate-nucleotide pyrophosphorylase (carboxylating) [EC:2.4.2.19]	188	51	27	24	29	22	-0.0575472	0.022816	0.0116613	0.0670999	0.0231863	0.00380434	-0.124647	0.0321974	0.000108241	0.0134844
K10805	tesB; acyl-CoA thioesterase II [EC:3.1.2.-]	184	50	26	24	28	22	-1.1496	0.266802	1.64127e-05	0.308195	0.270812	0.255104	-1.4578	0.376832	0.000109481	0.0134844
K10546	ABC.GGU.S, chvE; putative multiple sugar transport system substrate-binding protein	188	51	27	24	29	22	-0.323814	0.0698346	3.53736e-06	0.0573164	0.0709239	0.41901	-0.38113	0.0985791	0.000110528	0.0134844
K00324	pntA; NAD(P) transhydrogenase subunit alpha [EC:1.6.1.2]	188	51	27	24	29	22	-0.748184	0.168255	8.71832e-06	0.170215	0.170696	0.318676	-0.918399	0.237865	0.000112919	0.0134949
K11263	bccA; acetyl-CoA/propionyl-CoA carboxylase, biotin carboxylase, biotin carboxyl carrier protein [EC:6.4.1.2 6.4.1.3 6.3.4.14]	188	51	27	24	29	22	-0.702843	0.129735	6.04226e-08	0.00377247	0.131585	0.977128	-0.706616	0.183365	0.000116393	0.0134949
K10006	gluC; glutamate transport system permease protein	188	51	27	24	29	22	-0.774856	0.176647	1.15201e-05	0.187717	0.179191	0.294831	-0.962573	0.249839	0.000116789	0.0134949
K00837	NA	188	51	27	24	29	22	0.0581742	0.022993	0.0114036	-0.0666854	0.0233686	0.0043223	0.12486	0.0324431	0.000118808	0.0134949
K08172	shiA; MFS transporter, MHS family, shikimate and dehydroshikimate transport protein	188	51	27	24	29	22	-0.897634	0.186208	1.43122e-06	0.112965	0.189043	0.550134	-1.0106	0.262934	0.000121268	0.0135409
K03152	thiJ; 4-methyl-5(b-hydroxyethyl)-thiazole monophosphate biosynthesis	188	51	27	24	29	22	-0.0466572	0.0143134	0.00111537	0.0306924	0.0145463	0.0348603	-0.0773495	0.0202001	0.000128574	0.013886
K03647	NA	188	51	27	24	29	22	-0.483056	0.123353	9.00112e-05	0.180503	0.125114	0.149103	-0.663559	0.174318	0.000140887	0.0149704
K02763	PTS-Dgl-EIIA, gamP; PTS system, D-glucosamine-specific IIA component [EC:2.7.1.-]	188	51	27	24	29	22	-0.163843	0.0546391	0.0027118	0.129456	0.0554837	0.0196367	-0.293299	0.0771359	0.000143319	0.0149871
K12528	xdhD; putative selenate reductase molybdopterin-binding subunit	188	51	27	24	29	22	-0.288566	0.0776657	0.000202817	0.126666	0.0788258	0.108075	-0.415231	0.109683	0.000153252	0.0157418
K00990	glnD; [protein-PII] uridylyltransferase [EC:2.7.7.59]	188	51	27	24	29	22	-0.583416	0.128431	5.55554e-06	0.0969069	0.130307	0.457068	-0.680323	0.181539	0.000178592	0.0178267
K01804	araA; L-arabinose isomerase [EC:5.3.1.4]	188	51	27	24	29	22	-0.121538	0.0268807	6.14316e-06	0.0189606	0.0273164	0.487612	-0.140499	0.0379312	0.000212185	0.0204894
K03980	murJ, mviN; putative peptidoglycan lipid II flippase	188	51	27	24	29	22	-0.218399	0.0664005	0.00100501	0.128703	0.0673999	0.0561919	-0.347102	0.093775	0.000214382	0.0204894
K00325	pntB; NAD(P) transhydrogenase subunit beta [EC:1.6.1.2]	188	51	27	24	29	22	-0.697108	0.163759	2.07257e-05	0.157912	0.166145	0.341887	-0.85502	0.231378	0.000219601	0.0206676
K03400	luxC; long-chain-fatty-acyl-CoA reductase [EC:1.2.1.50]	184	50	26	24	28	22	-0.578571	0.158742	0.000267682	0.246613	0.161259	0.12619	-0.825184	0.224282	0.000233941	0.0217071
K02077	ABC.ZM.S; zinc/manganese transport system substrate-binding protein	188	51	27	24	29	22	-0.508816	0.141353	0.000318675	0.223143	0.14342	0.119739	-0.731959	0.199955	0.000251605	0.0230219
K00853	araB; L-ribulokinase [EC:2.7.1.16]	188	51	27	24	29	22	-0.0815894	0.0214043	0.000137948	0.0287592	0.0217495	0.18607	-0.110349	0.0302079	0.000259221	0.0232648
K07503	nucS; endonuclease [EC:3.1.-.-]	188	51	27	24	29	22	-0.877847	0.248219	0.000405331	0.400325	0.251965	0.112102	-1.27817	0.350506	0.000265685	0.0232648
K01632	NA	188	51	27	24	29	22	-0.887934	0.180664	8.88589e-07	0.0432816	0.183268	0.813304	-0.931216	0.255462	0.00026716	0.0232648
K01113	phoD; alkaline phosphatase D [EC:3.1.3.1]	188	51	27	24	29	22	-0.0997033	0.0376627	0.00811452	0.0940154	0.0382554	0.0139881	-0.193719	0.0531603	0.000268386	0.0232648
K03727	helY; ATP-dependent RNA helicase HelY [EC:3.6.4.-]	188	51	27	24	29	22	-0.655383	0.173794	0.00016258	0.23702	0.176375	0.179	-0.892403	0.245478	0.000277575	0.0237489
K03299	TC.GNTP; gluconate:H+ symporter, GntP family	188	51	27	24	29	22	-0.138776	0.046455	0.00281425	0.0969139	0.0471972	0.0400355	-0.23569	0.0655611	0.000324427	0.0270548
K03147	thiC; phosphomethylpyrimidine synthase [EC:4.1.99.17]	188	51	27	24	29	22	-0.0815696	0.0271257	0.00263753	0.0557548	0.0275633	0.043095	-0.137324	0.0382785	0.000333852	0.0274927
K02808	PTS-Scr-EIIA, scrA, ptsS; PTS system, sucrose-specific IIA component [EC:2.7.1.-]	188	51	27	24	29	22	-0.279628	0.0880429	0.001493	0.163543	0.0893915	0.0673227	-0.443171	0.124305	0.000363585	0.0295716
K01583	E4.1.1.19; arginine decarboxylase [EC:4.1.1.19]	188	51	27	24	29	22	-0.12568	0.0437937	0.00410701	0.0943742	0.044483	0.0338732	-0.220054	0.0618139	0.000370928	0.0298009
K11444	wspR; two-component system, chemotaxis family, response regulator WspR [EC:2.7.7.65]	188	51	27	24	29	22	-0.201853	0.0795729	0.0111901	0.195999	0.0807883	0.0152627	-0.397852	0.112349	0.000398306	0.031615
K03831	mogA; molybdopterin adenylyltransferase [EC:2.7.7.75]	188	51	27	24	29	22	-0.227786	0.0668309	0.000653484	0.105019	0.0678459	0.121645	-0.332805	0.0943646	0.000420625	0.032799
K00278	nadB; L-aspartate oxidase [EC:1.4.3.16]	188	51	27	24	29	22	-0.0537241	0.0261626	0.0400271	0.0764132	0.0265896	0.00405565	-0.130137	0.0369164	0.000423181	0.032799
K07185	NA	188	51	27	24	29	22	0.174094	0.0555704	0.00173111	-0.101565	0.0564357	0.0719153	0.275659	0.0784449	0.000441334	0.033649
K14260	alaA; alanine-synthesizing transaminase [EC:2.6.1.66 2.6.1.2]	188	51	27	24	29	22	-0.173625	0.0612625	0.00459531	0.130132	0.0622104	0.0364559	-0.303757	0.0864855	0.000444364	0.033649
K01456	E3.5.1.52, NGLY1, PNG1; peptide-N4-(N-acetyl-beta-glucosaminyl)asparagine amidase [EC:3.5.1.52]	42	11	7	4	6	5	0.216728	1.0861	0.841836	-5.13015	1.119	4.54868e-06	5.34688	1.5254	0.000456207	0.0341533
K02793	PTS-Man-EIIA, manX; PTS system, mannose-specific IIA component [EC:2.7.1.191]	188	51	27	24	29	22	-0.231602	0.0663231	0.000479388	0.0957903	0.0673536	0.154968	-0.327392	0.0936259	0.000470859	0.0347462
K13787	idsA; geranylgeranyl diphosphate synthase, type I [EC:2.5.1.1 2.5.1.10 2.5.1.29]	188	51	27	24	29	22	-0.427503	0.132734	0.00127854	0.227878	0.134599	0.0904538	-0.655381	0.187592	0.000476477	0.0347462
K11068	hlyIII; hemolysin III	188	51	27	24	29	22	-0.0387512	0.0253147	0.125824	0.0860224	0.0257153	0.000822277	-0.124774	0.0357343	0.00047995	0.0347462
K01689	ENO, eno; enolase [EC:4.2.1.11]	188	51	27	24	29	22	-0.0638581	0.0171841	0.000202307	0.0206583	0.0174688	0.236975	-0.0845163	0.0242437	0.000490078	0.0347731
K08296	sixA; phosphohistidine phosphatase [EC:3.1.3.-]	188	51	27	24	29	22	-0.726372	0.175017	3.32033e-05	0.13462	0.177801	0.448966	-0.860992	0.247008	0.000490876	0.0347731
K00616	E2.2.1.2, talA, talB; transaldolase [EC:2.2.1.2]	188	51	27	24	29	22	-0.0997609	0.029984	0.000877437	0.0472799	0.0304763	0.120813	-0.147041	0.0423055	0.000509536	0.0357109
K00057	gpsA; glycerol-3-phosphate dehydrogenase (NAD(P)+) [EC:1.1.1.94]	188	51	27	24	29	22	-0.0507685	0.0145293	0.000475441	0.0202102	0.0147721	0.17127	-0.0709787	0.0204966	0.000534302	0.0364303
K07008	egtC; gamma-glutamyl hercynylcysteine S-oxide hydrolase [EC:3.5.1.118]	188	51	27	24	29	22	-0.406212	0.144851	0.00504188	0.30153	0.14702	0.0402728	-0.707742	0.204571	0.000540902	0.0364303
K10243	NA	184	50	26	24	28	22	-1.2676	0.268093	2.26493e-06	0.0418063	0.272255	0.87796	-1.30941	0.378522	0.000541647	0.0364303
K03293	NA	188	51	27	24	29	22	-0.55137	0.116914	2.40501e-06	0.0202673	0.118592	0.864303	-0.571638	0.165255	0.00054192	0.0364303
K09117	NA	188	51	27	24	29	22	-0.0846697	0.0225012	0.00016796	0.0249607	0.0228715	0.27512	-0.10963	0.0317475	0.000553984	0.0368651
K06199	NA	188	51	27	24	29	22	-0.150549	0.0479463	0.00168972	0.0816157	0.0486887	0.0936845	-0.232165	0.0676935	0.000604357	0.0393775
K01239	iunH; purine nucleosidase [EC:3.2.2.1]	188	51	27	24	29	22	-0.201269	0.0620586	0.0011819	0.0989121	0.063008	0.116454	-0.300181	0.0876194	0.000612611	0.0393775
K01826	hpaF, hpcD; 5-carboxymethyl-2-hydroxymuconate isomerase [EC:5.3.3.10]	188	51	27	24	29	22	-0.180339	0.0575698	0.00173308	0.09803	0.0584477	0.0934986	-0.278369	0.0812844	0.000615646	0.0393775
K00297	metF, MTHFR; methylenetetrahydrofolate reductase (NADPH) [EC:1.5.1.20]	188	51	27	24	29	22	-0.0571177	0.0190025	0.00264883	0.0345803	0.0193081	0.0732983	-0.091698	0.0268194	0.000628292	0.0397999
K02783	PTS-Gut-EIIC, srlA; PTS system, glucitol/sorbitol-specific IIC component	188	51	27	24	29	22	-0.441589	0.117153	0.000163689	0.123532	0.118875	0.298725	-0.565121	0.165479	0.000637688	0.0400104
K04756	NA	62	16	8	8	11	5	-2.08561	0.766842	0.00653346	1.54286	0.76179	0.0428354	-3.62847	1.0638	0.000647576	0.0402475
K03724	lhr; ATP-dependent helicase Lhr and Lhr-like helicase [EC:3.6.4.-]	188	51	27	24	29	22	-0.275096	0.082919	0.000907801	0.12295	0.0841736	0.144104	-0.398046	0.117093	0.000675307	0.0415787
K05838	ybbN; putative thioredoxin	188	51	27	24	29	22	-0.883392	0.218959	5.47179e-05	0.166191	0.222195	0.454488	-1.04958	0.309279	0.000689704	0.0420402
K03484	scrR; LacI family transcriptional regulator, sucrose operon repressor	188	51	27	24	29	22	-0.180875	0.0594756	0.00235667	0.103909	0.0603838	0.0852852	-0.284784	0.0839744	0.000695564	0.0420402
K10009	ABC.CYST.P; cystine transport system permease protein	180	49	25	24	28	21	1.93966	0.529736	0.000250684	-0.59169	0.537167	0.270679	2.53135	0.749061	0.000726531	0.0435126
K01512	acyP; acylphosphatase [EC:3.6.1.7]	188	51	27	24	29	22	-0.159146	0.055106	0.00387701	0.103555	0.0559565	0.0642219	-0.262701	0.0777963	0.000733391	0.0435278
K00762	pyrE; orotate phosphoribosyltransferase [EC:2.4.2.10]	188	51	27	24	29	22	-0.0543574	0.0172352	0.00161132	0.0273566	0.0175196	0.118409	-0.081714	0.0243171	0.000778441	0.0455932
K09927	NA	188	51	27	24	29	22	0.785859	0.199918	8.46278e-05	-0.16293	0.202823	0.421795	0.94879	0.282455	0.000782033	0.0455932
K03699	tlyC; putative hemolysin	188	51	27	24	29	22	0.0237449	0.00853661	0.00541023	-0.0165501	0.00868103	0.0565903	0.0402949	0.0120415	0.000818847	0.0473208
K02529	lacI, galR; LacI family transcriptional regulator	188	51	27	24	29	22	-0.121187	0.0307052	7.92032e-05	0.0233344	0.0311939	0.454434	-0.144522	0.0433353	0.000853097	0.0488714
1 Number of observations out of a total of 188 observation possible after removing individuals with only one sample, samples missing CTT measure and samples taken immideately after antibiotic treatment.
2 Number of individuals out of a total of 51 individuals possible after removing individuals with only one sample, samples missing CTT measure and samples taken immideately after antibiotic treatment.
3 Group 1 started on the low-gluten intervention and switched to the high-gluten intervention.
4 Group 2 started on the high-gluten intervention and switched to the low-gluten interventiona
The effect, standard error and P value of low-gluten vs. baseline and high-gluten vs. baseline are estimates of the mean change in the two periods derived from the LMM with an intervention-visit interaction adjusted for age, sex, intestinal transit time and with participant (n=51) and within-period participant-specific specific random effects. The effect, standard error and P value of low-gluten …
