# Supplementary material for: A low-gluten diet induces changes in the intestinal microbiome of healthy Danish adults
Source: Nat Commun. 2018 Nov 13;9:4630. doi: 10.1038/s41467-018-07019-x (PMC6234216; doi:10.1038/s41467-018-07019-x)
Supplement: Supplementary file 6 — Supplementary Data 4 [file 41467_2018_7019_MOESM6_ESM.xlsx]

## Sheet: Suppl. Data 4
Supplementary Data 4 Difference in change in KEGGs and manually curated (customised) reference modules during the low-gluten and high-gluten interventions
										low-gluten vs. baseline			high-gluten vs. baseline			Low-gluten vs. High-gluten
Module type	Module	KO	Module description	Observations1	IDs2	IDs in group 13	IDs in group 24	Females	Males	Effect	Standard error	P value	Effect	Standard error	P value	Effect	Standard error	P value	Adjusted P value
KEGG	M00233	4	Glutamate transport system	752	51					-0.754057		5.51473e-25	0.152549		0.263479	-0.906606		1.19072e-17	5.70355e-15
	K10005		gluB; glutamate transport system substrate-binding protein	188	51	27	24	29	22	-0.945828	0.162389	5.72924e-09	0.173053	0.16473	0.293478	-1.11888	0.229458	1.08155e-06	0.000339298
	K10006		gluC; glutamate transport system permease protein	188	51	27	24	29	22	-0.774856	0.176647	1.15201e-05	0.187717	0.179191	0.294831	-0.962573	0.249839	0.000116789	0.0134949
	K10007		gluD; glutamate transport system permease protein	188	51	27	24	29	22	-0.807348	0.173633	3.32354e-06	0.234583	0.176125	0.18289	-1.04193	0.245455	2.18698e-05	0.00400217
	K10008		gluA; glutamate transport system ATP-binding protein [EC:3.6.3.-]	188	51	27	24	29	22	-0.639691	0.131136	1.07136e-06	0.18594	0.133053	0.162266	-0.825631	0.185486	8.54045e-06	0.00187548
	M00276	4	PTS system, mannose-specific II component	752	51					-0.202311		4.04276e-11	0.0957711		0.0181912	-0.298082		4.33798e-12	1.03895e-09
	K02793		E1.14.13.7; phenol 2-monooxygenase [EC:1.14.13.7]	82	21	14	7	15	6	-0.421713	0.842797	0.616812	0.991117	0.848036	0.242516	-1.41283	1.18981	0.235055	0.787661
	K02794		PTS-Man-EIIB, manX; PTS system, mannose-specific IIB component [EC:2.7.1.191]	188	51	27	24	29	22	-0.198408	0.0673614	0.00322507	0.0870108	0.0684129	0.203427	-0.285419	0.0950871	0.00268513	0.101084
	K02795		PTS-Man-EIIC, manY; PTS system, mannose-specific IIC component	188	51	27	24	29	22	-0.20426	0.0711479	0.00409284	0.104971	0.07224	0.1462	-0.309231	0.100449	0.00208059	0.0898341
	K02796		PTS-Man-EIID, manZ; PTS system, mannose-specific IID component	188	51	27	24	29	22	-0.197999	0.0711561	0.00539241	0.109546	0.0722505	0.12947	-0.307545	0.100459	0.00220294	0.0938697
	M00280	3	PTS system, glucitol/sorbitol-specific II component	564	51					-0.397671		2.90953e-10	0.114493		0.277053	-0.512164		1.82014e-08	2.90615e-06
	K02781		PTS-Gut-EIIA, srlB; PTS system, glucitol/sorbitol-specific IIA component [EC:2.7.1.198]	188	51	27	24	29	22	-0.446696	0.115122	0.000104377	0.0927331	0.116816	0.42729	-0.539429	0.162609	0.000908765	0.0516116
	K02782		PTS-Gut-EIIB, srlE; PTS system, glucitol/sorbitol-specific IIB component [EC:2.7.1.198]	188	51	27	24	29	22	-0.337657	0.112487	0.00268446	0.112959	0.114113	0.322229	-0.450616	0.158921	0.00457575	0.13518
	K02783		PTS-Gut-EIIC, srlA; PTS system, glucitol/sorbitol-specific IIC component	188	51	27	24	29	22	-0.441589	0.117153	0.000163689	0.123532	0.118875	0.298725	-0.565121	0.165479	0.000637688	0.0400104
	M00216	3	Multiple sugar transport system	564	51					-0.243044		1.28655e-11	0.0393287		0.724062	-0.282372		7.05996e-08	6.82693e-06
	K10546		ABC.GGU.S, chvE; putative multiple sugar transport system substrate-binding protein	188	51	27	24	29	22	-0.323814	0.0698346	3.53736e-06	0.0573164	0.0709239	0.41901	-0.38113	0.0985791	0.000110528	0.0134844
	K10547		ABC.GGU.P, gguB; putative multiple sugar transport system permease protein	188	51	27	24	29	22	-0.199865	0.0657581	0.00237054	0.03508	0.0667785	0.599362	-0.234945	0.0928294	0.011376	0.211913
	K10548		ABC.GGU.A, gguA; putative multiple sugar transport system ATP-binding protein [EC:3.6.3.17]	188	51	27	24	29	22	-0.195108	0.0676233	0.00391135	0.0378198	0.0686644	0.581776	-0.232928	0.0954699	0.0146952	0.242636
	M00157	8	F-type ATPase, prokaryotes and chloroplasts	1504	51					-0.0648897		7.00196e-13	0.00764883		0.414486	-0.0725385		8.55148e-08	6.82693e-06
	K02108		ATPF0A, atpB; F-type H+-transporting ATPase subunit a	188	51	27	24	29	22	-0.0634541	0.0200151	0.00152274	-0.00781408	0.020343	0.700892	-0.05564	0.0282405	0.0488131	0.431652
	K02109		ATPF0B, atpF; F-type H+-transporting ATPase subunit b	188	51	27	24	29	22	-0.0604949	0.0210013	0.00397	0.000736604	0.0213438	0.972469	-0.0612315	0.0296331	0.0387983	0.385988
	K02110		ATPF0C, atpE; F-type H+-transporting ATPase subunit c	188	51	27	24	29	22	-0.0636847	0.0319932	0.0465285	0.0526868	0.0325087	0.105082	-0.116371	0.045148	0.00995019	0.199246
	K02111		ATPF1A, atpA; F-type H+-transporting ATPase subunit alpha [EC:3.6.3.14]	188	51	27	24	29	22	-0.0793664	0.0214516	0.000215786	0.00577951	0.021802	0.79094	-0.0851459	0.0302682	0.00490746	0.139355
	K02112		ATPF1B, atpD; F-type H+-transporting ATPase subunit beta [EC:3.6.3.14]	188	51	27	24	29	22	-0.0578282	0.0204703	0.00472842	0.00877496	0.0208055	0.673199	-0.0666031	0.028883	0.0211125	0.289764
	K02113		ATPF1D, atpH; F-type H+-transporting ATPase subunit delta	188	51	27	24	29	22	-0.0872032	0.0267681	0.00112308	0.02223	0.0271979	0.413732	-0.109433	0.0377759	0.00376867	0.119365
	K02114		ATPF1E, atpC; F-type H+-transporting ATPase subunit epsilon	188	51	27	24	29	22	-0.0669285	0.0223768	0.00278089	0.00966581	0.0227428	0.670833	-0.0765943	0.0315733	0.0152695	0.247036
	K02115		ATPF1G, atpG; F-type H+-transporting ATPase subunit gamma	188	51	27	24	29	22	-0.0592446	0.0186361	0.00147775	0.00726865	0.0189427	0.701187	-0.0665132	0.0262939	0.0114191	0.211913
	M00342	4	Bacterial proteasome	594	51					-0.823685		4.50122e-10	0.245255		0.508442	-1.06894		7.27132e-08	6.82693e-06
	K03432		psmA, prcA; proteasome alpha subunit [EC:3.4.25.1]	109	29	14	15	15	14	0.205171	0.447532	0.646628	0.0738954	0.460327	0.872465	0.131276	0.641483	0.83785	0.970809
	K03433		psmB, prcB; proteasome beta subunit [EC:3.4.25.1]	109	29	13	16	15	14	0.225532	0.504689	0.654967	-0.140988	0.520935	0.786665	0.366519	0.724513	0.612938	0.949837
	K13527		mpa; proteasome-associated ATPase	188	51	27	24	29	22	-1.91502	0.294967	8.45191e-11	0.394879	0.299423	0.187236	-2.3099	0.416515	2.92641e-08	1.37709e-05
	K13571		pafA; proteasome accessory factor A [EC:6.3.1.19]	188	51	27	24	29	22	-1.93903	0.283162	7.5e-12	0.627173	0.287422	0.0291052	-2.56621	0.399862	1.38328e-10	1.13913e-07
	M00549	5	Nucleotide sugar biosynthesis, glucose => UDP-glucose	940	51					-0.373298		1.46284e-12	0.00744125		0.94348	-0.380739		4.49462e-07	3.0756e-05
	K00844		HK; hexokinase [EC:2.7.1.1]	188	51	27	24	29	22	0.0669547	0.107532	0.533514	-0.231335	0.109146	0.0340487	0.29829	0.151853	0.0494913	0.434917
	K00845		glk; glucokinase [EC:2.7.1.2]	188	51	27	24	29	22	-0.0146638	0.0162971	0.368239	0.0442512	0.0165677	0.00756396	-0.058915	0.022992	0.0103946	0.203809
	K00886		ppgK; polyphosphate glucokinase [EC:2.7.1.63]	188	51	27	24	29	22	-1.7598	0.281328	3.96656e-10	0.107295	0.285588	0.707142	-1.8671	0.397254	2.60156e-06	0.000696923
	K01835		pgm; phosphoglucomutase [EC:5.4.2.2]	188	51	27	24	29	22	-0.0566793	0.0480829	0.238485	0.0223132	0.0488361	0.647744	-0.0789925	0.0678713	0.244482	0.793861
	K00963		UGP2, galU, galF; UTP--glucose-1-phosphate uridylyltransferase [EC:2.7.7.9]	188	51	27	24	29	22	-0.101623	0.0543872	0.0616915	0.0847362	0.0552262	0.124944	-0.186359	0.0767818	0.015219	0.247036
	M00082	10	Fatty acid biosynthesis, initiation.	1783	51					-0.165898		1.99273e-08	0.0417973		0.496982	-0.207695		8.14514e-07	4.8769e-05
	K11262		ACACA; acetyl-CoA carboxylase / biotin carboxylase 1 [EC:6.4.1.2 6.3.4.14]	184	50	26	24	28	22	0.362203	0.334776	0.279285	-0.592324	0.340139	0.0816103	0.954527	0.473433	0.0437809	0.404528
	K02160		accB, bccP; acetyl-CoA carboxylase biotin carboxyl carrier protein	188	51	27	24	29	22	-0.0129003	0.0477915	0.787215	0.090499	0.0485446	0.0622876	-0.103399	0.067456	0.125315	0.64955
	K01961		accC; acetyl-CoA carboxylase, biotin carboxylase subunit [EC:6.4.1.2 6.3.4.14]	188	51	27	24	29	22	0.0214373	0.0334385	0.52146	0.0640745	0.0339876	0.0593986	-0.0426372	0.0471794	0.366141	0.882444
	K11263		bccA; acetyl-CoA/propionyl-CoA carboxylase, biotin carboxylase, biotin carboxyl carrier protein [EC:6.4.1.2 6.4.1.3 6.3.4.14]	188	51	27	24	29	22	-0.702843	0.129735	6.04226e-08	0.00377247	0.131585	0.977128	-0.706616	0.183365	0.000116393	0.0134949
	K01962		accA; acetyl-CoA carboxylase carboxyl transferase subunit alpha [EC:6.4.1.2]	188	51	27	24	29	22	-0.0464394	0.039864	0.244041	0.0535221	0.0404996	0.186319	-0.0999615	0.0562604	0.0756068	0.533008
	K01963		accD; acetyl-CoA carboxylase carboxyl transferase subunit beta [EC:6.4.1.2]	188	51	27	24	29	22	0.0107443	0.0471769	0.819844	0.0640157	0.0479248	0.18163	-0.0532714	0.0665848	0.42368	0.897432
	K00667		FAS2; fatty acid synthase subunit alpha, fungi type [EC:2.3.1.86]	95	25	11	14	15	10	0.592624	0.911481	0.515578	0.18838	0.932958	0.839982	0.404245	1.3021	0.756214	0.968833
	K11533		fas; fatty acid synthase, bacteria type [EC:2.3.1.-]	188	51	27	24	29	22	-1.95161	0.280735	3.60667e-12	0.35493	0.284975	0.212956	-2.30654	0.396419	5.9397e-09	3.55734e-06
	K00645		fabD; [acyl-carrier-protein] S-malonyltransferase [EC:2.3.1.39]	188	51	27	24	29	22	-0.0202555	0.0186212	0.276697	0.0133177	0.0189291	0.481708	-0.0335733	0.0262716	0.201273	0.753959
	K00648		fabH; 3-oxoacyl-[acyl-carrier-protein] synthase III [EC:2.3.1.180]	188	51	27	24	29	22	0.00219594	0.0266416	0.934309	0.0220908	0.0270761	0.41457	-0.0198949	0.0375917	0.596642	0.946161
	M00579	4	Phosphate acetyltransferase-acetate kinase pathway, acetyl-CoA => acetate	752	51					-0.206546		2.29151e-09	0.0508172		0.67203	-0.257363		1.74418e-06	9.28292e-05
	K00625		E2.3.1.8, pta; phosphate acetyltransferase [EC:2.3.1.8]	188	51	27	24	29	22	-0.0221493	0.0165866	0.181754	0.00424274	0.0168553	0.801261	-0.026392	0.023408	0.259541	0.807435
	K13788		pta; phosphate acetyltransferase [EC:2.3.1.8]	188	51	27	24	29	22	-0.803673	0.141395	1.31675e-08	0.134672	0.143451	0.347834	-0.938345	0.19979	2.64467e-06	0.000696923
	K15024		K15024; putative phosphotransacetylase [EC:2.3.1.8]	188	51	27	24	29	22	0.0245675	0.0520579	0.636979	0.0401675	0.0528745	0.447448	-0.0156	0.0734832	0.831878	0.970189
	K00925		ackA; acetate kinase [EC:2.7.2.1]	188	51	27	24	29	22	-0.0109114	0.0166158	0.511382	0.00301999	0.0168907	0.858098	-0.0139314	0.0234425	0.552326	0.937653
	M00244	3	Putative zinc/manganese transport system	564	51					-0.52883		4.18533e-07	0.0856269		0.276222	-0.614457		1.88156e-05	0.000901268
	K02077		ABC.ZM.S; zinc/manganese transport system substrate-binding protein	188	51	27	24	29	22	-0.508816	0.141353	0.000318675	0.223143	0.14342	0.119739	-0.731959	0.199955	0.000251605	0.0230219
	K02074		ABC.ZM.A; zinc/manganese transport system ATP-binding protein	188	51	27	24	29	22	-0.765093	0.148597	2.6217e-07	0.119684	0.150733	0.427189	-0.884777	0.210202	2.56304e-05	0.0044435
	K02075		ABC.ZM.P; zinc/manganese transport system permease protein	188	51	27	24	29	22	-0.364531	0.124268	0.00335249	-0.0119967	0.126171	0.924249	-0.352534	0.175493	0.0445559	0.410076
	M00275	3	PTS system, cellobiose-specific II component	564	51					-0.118641		0.0154816	0.142228		0.00357363	-0.260869		2.75058e-05	0.00119775
	K02759		PTS-Cel-EIIA, celC, chbA; PTS system, cellobiose-specific IIA component [EC:2.7.1.196 2.7.1.205]	188	51	27	24	29	22	-0.0996994	0.0742986	0.179637	0.150067	0.0754229	0.0466261	-0.249767	0.104913	0.0172797	0.262907
	K02760		PTS-Cel-EIIB, celA, chbB; PTS system, cellobiose-specific IIB component [EC:2.7.1.196 2.7.1.205]	188	51	27	24	29	22	-0.100328	0.0781592	0.199271	0.147127	0.0793229	0.0636266	-0.247455	0.110384	0.0249766	0.31342
	K02761		PTS-Cel-EIIC, celB, chbC; PTS system, cellobiose-specific IIC component	188	51	27	24	29	22	-0.165861	0.0735174	0.0240659	0.128266	0.0746175	0.0856176	-0.294127	0.103823	0.00461169	0.1355
	M00196	4	Raffinose/stachyose/melibiose transport system	752	51					-0.115919		0.000512131	0.0674435		0.158161	-0.183363		5.40701e-05	0.00203739
	K10117		msmE; raffinose/stachyose/melibiose transport system substrate-binding protein	188	51	27	24	29	22	-0.108641	0.0441312	0.013825	0.0559354	0.0448217	0.212048	-0.164576	0.0622939	0.00824338	0.184429
	K10118		msmF; raffinose/stachyose/melibiose transport system permease protein	188	51	27	24	29	22	-0.156176	0.0590851	0.00821161	0.105414	0.0600088	0.0789782	-0.261591	0.0834031	0.00171	0.0787796
	K10119		msmG; raffinose/stachyose/melibiose transport system permease protein	188	51	27	24	29	22	-0.14685	0.0574002	0.0105167	0.0688778	0.0582993	0.237423	-0.215728	0.0810231	0.00775508	0.178638
	K10112		msmX, msmK, malK, sugC, ggtA, msiK; multiple sugar transport system ATP-binding protein	188	51	27	24	29	22	-0.0518308	0.0364432	0.154959	0.0554853	0.0370266	0.133997	-0.107316	0.0514307	0.0369231	0.378826
	M00234	3	Cystine transport system	556	51					0.713068		1.98402e-06	-0.170221		0.64925	0.883289		5.52945e-05	0.00203739
	K02424		fliY; cystine transport system substrate-binding protein	188	51	27	24	29	22	0.321256	0.142244	0.0239156	-0.0343203	0.144298	0.812002	0.355576	0.200966	0.0768373	0.537943
	K10009		ABC.CYST.P; cystine transport system permease protein	180	49	25	24	28	21	1.93966	0.529736	0.000250684	-0.59169	0.537167	0.270679	2.53135	0.749061	0.000726531	0.0435126
	K10010		ABC.CYST.A; cystine transport system ATP-binding protein [EC:3.6.3.-]	188	51	27	24	29	22	-0.131614	0.0541382	0.0150541	0.0446726	0.0549763	0.41646	-0.176287	0.0764276	0.0210781	0.289764
	M00214	3	Methyl-galactoside transport system	564	51					-0.0940432		0.000235719	0.045502		0.227447	-0.139545		9.62587e-05	0.00329342
	K10540		mglB; methyl-galactoside transport system substrate-binding protein	188	51	27	24	29	22	-0.10825	0.0454877	0.0173238	0.0629331	0.0462019	0.173156	-0.171183	0.0642068	0.00767318	0.177996
	K10541		mglC; methyl-galactoside transport system permease protein	188	51	27	24	29	22	-0.0898141	0.0421594	0.0331432	0.0486036	0.0428293	0.25645	-0.138418	0.0595019	0.020004	0.285251
	K10542		mglA; methyl-galactoside transport system ATP-binding protein [EC:3.6.3.17]	188	51	27	24	29	22	-0.0998956	0.0424913	0.0187249	0.0483634	0.0431668	0.26255	-0.148259	0.0599701	0.0134279	0.229179
	M00277	4	PTS system, N-acetylgalactosamine-specific II component	752	51					-0.0741251		0.471518	0.197309		0.000142946	-0.271434		0.000162457	0.00518781
	K02744		PTS-Aga-EIIA, agaF; PTS system, N-acetylgalactosamine-specific IIA component [EC:2.7.1.-]	188	51	27	24	29	22	-0.0795798	0.0765963	0.298827	0.179781	0.0777445	0.0207524	-0.259361	0.108168	0.0164962	0.25706
	K02745		PTS-Aga-EIIB, agaV; PTS system, N-acetylgalactosamine-specific IIB component [EC:2.7.1.-]	188	51	27	24	29	22	-0.117777	0.0920369	0.200661	0.223258	0.0934337	0.0168724	-0.341034	0.129956	0.00868463	0.18529
	K02746		PTS-Aga-EIIC, agaW; PTS system, N-acetylgalactosamine-specific IIC component	188	51	27	24	29	22	-0.0614858	0.0877717	0.483603	0.184779	0.0891149	0.0381264	-0.246265	0.123923	0.0468959	0.425504
	K02747		PTS-Aga-EIID, agaE; PTS system, N-acetylgalactosamine-specific IID component	188	51	27	24	29	22	-0.0896754	0.0876639	0.306333	0.196251	0.0890157	0.0274764	-0.285927	0.123761	0.0208709	0.289764
	M00034	14	Methionine salvage pathway	2166	51					0.200952		0.00193655	-0.269712		0.308453	0.470664		0.000257463	0.00770779
	K00789		metK; S-adenosylmethionine synthetase [EC:2.5.1.6]	188	51	27	24	29	22	-0.0327486	0.017998	0.068825	0.0219718	0.0182948	0.229757	-0.0547204	0.025393	0.0311667	0.346286
	K01611		speD, AMD1; S-adenosylmethionine decarboxylase [EC:4.1.1.50]	188	51	27	24	29	22	0.0671438	0.0649547	0.301275	-0.102188	0.0659339	0.121175	0.169332	0.0917326	0.064902	0.502962
	K00797		speE, SRM; spermidine synthase [EC:2.5.1.16]	188	51	27	24	29	22	-0.0716799	0.0401273	0.0740483	0.00353746	0.0407611	0.930842	-0.0752174	0.056637	0.184158	0.736632
	K01243		mtnN, mtn, pfs; adenosylhomocysteine nucleosidase [EC:3.2.2.9]	188	51	27	24	29	22	-0.0223751	0.0152582	0.142531	0.0153265	0.0155062	0.322951	-0.0377015	0.0215329	0.079966	0.546035
	K00899		mtnK; 5-methylthioribose kinase [EC:2.7.1.100]	188	51	27	24	29	22	-0.12523	0.0776824	0.106944	0.0617943	0.0788444	0.433187	-0.187025	0.109705	0.0882317	0.567647
	K00772		mtaP, MTAP; 5'-methylthioadenosine phosphorylase [EC:2.4.2.28]	188	51	27	24	29	22	-0.0436233	0.0873856	0.617635	-0.106947	0.0886398	0.227609	0.0633241	0.123522	0.608194	0.949763
	K08963		mtnA; methylthioribose-1-phosphate isomerase [EC:5.3.1.23]	188	51	27	24	29	22	0.0434032	0.0577475	0.45229	-0.0340416	0.0585933	0.561253	0.0774448	0.0815719	0.342414	0.869968
	K08964		mtnB; methylthioribulose-1-phosphate dehydratase [EC:4.2.1.109]	43	13	9	4	7	6	1.55988	1.5088	0.301204	-1.84286	1.49582	0.217945	3.40274	2.12138	0.10871	0.623834
	K09880		mtnC, ENOPH1; enolase-phosphatase E1 [EC:3.1.3.77]	42	12	8	4	6	6	1.28843	1.57445	0.413166	-0.660011	1.57546	0.675267	1.94844	2.22615	0.381437	0.885208
	K08965		mtnW; 2,3-diketo-5-methylthiopentyl-1-phosphate enolase [EC:5.3.2.5]	188	51	27	24	29	22	0.055941	0.109227	0.608544	-0.00299829	0.110835	0.978418	0.0589392	0.15438	0.702623	0.960364
	K08966		mtnX; 2-hydroxy-3-keto-5-methylthiopentenyl-1-phosphate phosphatase [EC:3.1.3.87]	156	42	21	21	25	17	0.533939	0.539172	0.32203	0.0614382	0.542695	0.909865	0.472501	0.759205	0.533703	0.931128
	K08967		mtnD, mtnZ, ADI1; 1,2-dihydroxy-3-keto-5-methylthiopentene dioxygenase [EC:1.13.11.53 1.13.11.54]	45	12	7	5	9	3	1.04072	1.37069	0.447693	-1.34621	1.40629	0.338426	2.38693	1.95813	0.22285	0.77387
	K08969		mtnE, mtnV; aminotransferase [EC:2.6.1.-]	188	51	27	24	29	22	-1.06099	0.28765	0.000225608	0.262967	0.291724	0.367363	-1.32396	0.406616	0.0011298	0.0587118
	K00832		tyrB; aromatic-amino-acid transaminase [EC:2.6.1.57]	188	51	27	24	29	22	-0.0567142	0.0700052	0.417858	-0.107283	0.0710399	0.130997	0.0505691	0.0990062	0.609514	0.949763
	M00007	5	Pentose phosphate pathway, non-oxidative phase, fructose 6P => ribose 5P	940	51					-0.0758725		0.00231208	0.0396673		0.255379	-0.11554		0.000310177	0.00825416
	K00615		E2.2.1.1, tktA, tktB; transketolase [EC:2.2.1.1]	188	51	27	24	29	22	-0.0273046	0.0215062	0.204221	0.0394331	0.0218608	0.0712584	-0.0667378	0.0303427	0.0278448	0.332432
	K00616		E2.2.1.2, talA, talB; transaldolase [EC:2.2.1.2]	188	51	27	24	29	22	-0.0997609	0.029984	0.000877437	0.0472799	0.0304763	0.120813	-0.147041	0.0423055	0.000509536	0.0357109
	K01783		rpe, RPE; ribulose-phosphate 3-epimerase [EC:5.1.3.1]	188	51	27	24	29	22	-0.0296207	0.0150534	0.0491015	0.00630126	0.0153045	0.68054	-0.035922	0.0212364	0.090736	0.574316
	K01807		rpiA; ribose 5-phosphate isomerase A [EC:5.3.1.6]	188	51	27	24	29	22	-0.202823	0.0665117	0.0022928	0.107653	0.0675201	0.11085	-0.310475	0.093925	0.000947847	0.0533711
	K01808		rpiB; ribose 5-phosphate isomerase B [EC:5.3.1.6]	188	51	27	24	29	22	-0.0171083	0.0184017	0.352519	-0.00258252	0.0187055	0.890192	-0.0145258	0.0259623	0.575823	0.941447
	M00269	2	PTS system, sucrose-specific II component	376	51					-0.21381		0.000958211	0.106483		0.151052	-0.320293		0.000304163	0.00825416
	K02808		PTS-Scr-EIIA, scrA, ptsS; PTS system, sucrose-specific IIA component [EC:2.7.1.-]	188	51	27	24	29	22	-0.279628	0.0880429	0.001493	0.163543	0.0893915	0.0673227	-0.443171	0.124305	0.000363585	0.0295716
	K02809		PTS-Scr-EIIB, scrA, sacP, sacX, ptsS; PTS system, sucrose-specific IIB component [EC:2.7.1.-]	188	51	27	24	29	22	-0.148225	0.0649053	0.0223881	0.0498313	0.0659068	0.449596	-0.198057	0.0916306	0.0306593	0.346286
	M00290	4	Holo-TFIIH complex	752	51					-0.395469		0.000171174	0.360942		0.0911575	-0.756412		0.000462423	0.0116579
	K03142		TFIIH2, GTF2H2, SSL1; transcription initiation factor TFIIH subunit 2	188	51	27	24	29	22	0.50524	0.416102	0.224664	0.926254	0.422001	0.0281701	-0.421014	0.588008	0.473991	0.915782
	K10843		ERCC3, XPB; DNA excision repair protein ERCC-3 [EC:3.6.4.12]	188	51	27	24	29	22	-0.192778	0.0589354	0.00107166	-0.0699443	0.0598357	0.242428	-0.122834	0.0832205	0.139944	0.680355
	K10844		ERCC2, XPD; DNA excision repair protein ERCC-2 [EC:3.6.4.12]	188	51	27	24	29	22	-0.0949231	0.0424756	0.0254326	0.0239364	0.0431481	0.579066	-0.11886	0.0599502	0.0474079	0.426047
	K06634		CCNH; cyclin H	188	51	27	24	29	22	-1.87349	0.331287	1.55663e-08	0.50286	0.336205	0.134733	-2.37636	0.467891	3.79686e-07	0.000131651
	M00022	11	Shikimate pathway, phosphoenolpyruvate + erythrose-4P => chorismate	2050	51					-0.0770118		4.21741e-07	0.0626633		0.939502	-0.139675		0.000508198	0.0121713
	K01626		E2.5.1.54, aroF, aroG, aroH; 3-deoxy-7-phosphoheptulonate synthase [EC:2.5.1.54]	188	51	27	24	29	22	-0.136741	0.0455457	0.00267963	0.0248457	0.0462281	0.590951	-0.161587	0.0643195	0.0119964	0.218355
	K03856		AROA2, aroA; 3-deoxy-7-phosphoheptulonate synthase [EC:2.5.1.54]	188	51	27	24	29	22	-0.00234042	0.0368042	0.949296	0.0019557	0.0373895	0.958285	-0.00429612	0.0519449	0.934086	0.987374
	K13853		aroG, aroA; 3-deoxy-7-phosphoheptulonate synthase / chorismate mutase [EC:2.5.1.54 5.4.99.5]	170	45	25	20	27	18	0.787659	0.54122	0.145575	0.205457	0.542513	0.704901	0.582202	0.764172	0.446135	0.906862
	K01735		aroB; 3-dehydroquinate synthase [EC:4.2.3.4]	188	51	27	24	29	22	-0.00791531	0.0112948	0.483432	0.00972011	0.0114812	0.397214	-0.0176354	0.0159367	0.268471	0.811813
	K13829		aroKB; shikimate kinase / 3-dehydroquinate synthase [EC:2.7.1.71 4.2.3.4]	188	51	27	24	29	22	-1.29467	0.205465	2.95453e-10	0.222199	0.208474	0.286499	-1.51687	0.290437	1.76326e-07	6.92632e-05
	K03785		aroD; 3-dehydroquinate dehydratase I [EC:4.2.1.10]	188	51	27	24	29	22	-0.116783	0.0479145	0.0147967	0.0756269	0.0486548	0.1201	-0.19241	0.0676429	0.00444819	0.1326
	K03786		aroQ, qutE; 3-dehydroquinate dehydratase II [EC:4.2.1.10]	188	51	27	24	29	22	0.0607955	0.0375632	0.105558	-0.025617	0.0381509	0.501925	0.0864125	0.0530228	0.10316	0.608978
	K00014		aroE; shikimate dehydrogenase [EC:1.1.1.25]	188	51	27	24	29	22	-0.0372684	0.0199419	0.0616441	0.0334183	0.0202685	0.0991919	-0.0706867	0.0281374	0.0119982	0.218355
	K00891		E2.7.1.71, aroK, aroL; shikimate kinase [EC:2.7.1.71]	188	51	27	24	29	22	-0.0281877	0.0243214	0.24647	0.0279131	0.0247146	0.258722	-0.0561009	0.0343208	0.102132	0.605538
	K00800		aroA; 3-phosphoshikimate 1-carboxyvinyltransferase [EC:2.5.1.19]	188	51	27	24	29	22	-0.0134858	0.0107532	0.209798	0.00632714	0.0109326	0.562763	-0.019813	0.0151704	0.191544	0.74214
	K01736		aroC; chorismate synthase [EC:4.2.3.5]	188	51	27	24	29	22	-0.0170723	0.0128704	0.184679	0.00663624	0.0130857	0.612058	-0.0237086	0.0181562	0.191618	0.74214
	M00185	4	Sulfate transport system	752	51					-0.0786138		0.0907565	0.0983815		0.0164327	-0.176995		0.000597915	0.0136382
	K02048		cysP, sbp; sulfate transport system substrate-binding protein	188	51	27	24	29	22	-0.106368	0.071	0.134096	0.102634	0.0720728	0.154436	-0.209003	0.100257	0.037099	0.378826
	K02046		cysU; sulfate transport system permease protein	188	51	27	24	29	22	-0.0779955	0.0719832	0.278576	0.112663	0.073069	0.123104	-0.190659	0.101647	0.0606974	0.487403
	K02047		cysW; sulfate transport system permease protein	188	51	27	24	29	22	-0.0945123	0.0728272	0.19437	0.105631	0.0739311	0.153069	-0.200143	0.102834	0.0516208	0.443817
	K02045		cysA; sulfate transport system ATP-binding protein [EC:3.6.3.25]	188	51	27	24	29	22	-0.0715295	0.0686672	0.297558	0.13915	0.0697047	0.0459037	-0.210679	0.0969654	0.0298008	0.344108
	M00199	3	L-Arabinose/lactose transport system	564	51					-0.107279		0.0140982	0.0929196		0.0520413	-0.200199		0.000640638	0.0139484
	K10188		lacE, araN; lactose/L-arabinose transport system substrate-binding protein	188	51	27	24	29	22	-0.149183	0.0544478	0.00614516	0.055944	0.0552951	0.311665	-0.205127	0.0768607	0.00761182	0.177197
	K10189		lacF, araP; lactose/L-arabinose transport system permease protein	188	51	27	24	29	22	-0.0981357	0.0642426	0.126617	0.112443	0.0652283	0.0847359	-0.210579	0.0907004	0.020249	0.287501
	K10190		lacG, araQ; lactose/L-arabinose transport system permease protein	188	51	27	24	29	22	-0.0792459	0.0627673	0.206756	0.125573	0.0637332	0.0488047	-0.204819	0.0886147	0.0208138	0.289764
	M00197	4	Putative fructooligosaccharide transport system	752	51					-0.145211		0.00376053	0.0940213		0.219111	-0.239232		0.000710419	0.0147952
	K10120		K10120, msmE; fructooligosaccharide transport system substrate-binding protein	188	51	27	24	29	22	-0.198885	0.0798575	0.0127566	0.0814545	0.0810791	0.315075	-0.280339	0.11275	0.0129048	0.223728
	K10121		K10121, msmF; fructooligosaccharide transport system permease protein	188	51	27	24	29	22	-0.18084	0.074522	0.0152385	0.0897615	0.0756654	0.235506	-0.270601	0.10522	0.0101184	0.200782
	K10122		K10122, msmG; fructooligosaccharide transport system permease protein	188	51	27	24	29	22	-0.144452	0.0929381	0.120118	0.155862	0.0943106	0.0984026	-0.300314	0.131268	0.0221499	0.298879
	K10112		msmX, msmK, malK, sugC, ggtA, msiK; multiple sugar transport system ATP-binding protein	188	51	27	24	29	22	-0.0518308	0.0364432	0.154959	0.0554853	0.0370266	0.133997	-0.107316	0.0514307	0.0369231	0.378826
	M00281	2	PTS system, lactose-specific II component	376	51					-0.254058		0.0105321	0.195205		0.0707541	-0.449263		0.00077256	0.0148023
	K02786		PTS-Lac-EIIA, lacF; PTS system, lactose-specific IIA component [EC:2.7.1.207]	188	51	27	24	29	22	-0.21558	0.113917	0.0584343	0.19846	0.115586	0.0859831	-0.41404	0.160921	0.0100838	0.200701
	K02787		PTS-Lac-EIIB, lacE; PTS system, lactose-specific IIB component [EC:2.7.1.207]	188	51	27	24	29	22	-0.291271	0.131619	0.0268988	0.198908	0.133615	0.136574	-0.49018	0.185849	0.00835147	0.184429
	M00001	16	Glycolysis (Embden-Meyerhof pathway), glucose => pyruvate	2998	51					-0.124695		2.72047e-08	0.00213781		0.999996	-0.126833		0.00075223	0.0148023
	K00844		HK; hexokinase [EC:2.7.1.1]	188	51	27	24	29	22	0.0669547	0.107532	0.533514	-0.231335	0.109146	0.0340487	0.29829	0.151853	0.0494913	0.434917
	K00845		glk; glucokinase [EC:2.7.1.2]	188	51	27	24	29	22	-0.0146638	0.0162971	0.368239	0.0442512	0.0165677	0.00756396	-0.058915	0.022992	0.0103946	0.203809
	K00886		ppgK; polyphosphate glucokinase [EC:2.7.1.63]	188	51	27	24	29	22	-1.7598	0.281328	3.96656e-10	0.107295	0.285588	0.707142	-1.8671	0.397254	2.60156e-06	0.000696923
	K00918		pfkC; ADP-dependent phosphofructokinase/glucokinase [EC:2.7.1.146 2.7.1.147]	188	51	27	24	29	22	-0.129347	0.170889	0.449105	-0.0370841	0.173432	0.830683	-0.0922632	0.241376	0.702285	0.960364
	K01810		GPI, pgi; glucose-6-phosphate isomerase [EC:5.3.1.9]	188	51	27	24	29	22	-0.0245418	0.0140281	0.080208	0.00746573	0.0142621	0.600649	-0.0320075	0.0197899	0.105799	0.617174
	K06859		pgi1; glucose-6-phosphate isomerase, archaeal [EC:5.3.1.9]	188	51	27	24	29	22	-0.167964	0.0829515	0.0428828	0.0511269	0.0842374	0.543892	-0.219091	0.11712	0.0613921	0.488467
	K00850		pfkA, PFK; 6-phosphofructokinase 1 [EC:2.7.1.11]	188	51	27	24	29	22	-0.00935312	0.0139685	0.503122	0.0286865	0.014203	0.0434095	-0.0380396	0.0197049	0.053549	0.45403
	K01623		ALDO; fructose-bisphosphate aldolase, class I [EC:4.1.2.13]	188	51	27	24	29	22	0.152449	0.0834099	0.0675926	0.123584	0.0846992	0.14454	0.0288656	0.117753	0.80635	0.970074
	K01624		FBA, fbaA; fructose-bisphosphate aldolase, class II [EC:4.1.2.13]	188	51	27	24	29	22	-0.0280726	0.0228088	0.218405	0.021348	0.0231797	0.357061	-0.0494207	0.0321845	0.12465	0.647121
	K01803		TPI, tpiA; triosephosphate isomerase (TIM) [EC:5.3.1.1]	188	51	27	24	29	22	-0.0216575	0.0129649	0.0948249	0.0158782	0.0131822	0.228389	-0.0375357	0.0182892	0.0401364	0.390767
	K00134		GAPDH, gapA; glyceraldehyde 3-phosphate dehydrogenase [EC:1.2.1.12]	188	51	27	24	29	22	-0.0030213	0.0157171	0.847562	0.0076107	0.0159789	0.633863	-0.010632	0.0221731	0.631583	0.952382
	K00150		gap2; glyceraldehyde-3-phosphate dehydrogenase (NAD(P)) [EC:1.2.1.59]	178	48	24	24	27	21	0.124455	0.299225	0.677465	-0.189174	0.305066	0.535186	0.313629	0.422782	0.458195	0.909578
	K00927		PGK, pgk; phosphoglycerate kinase [EC:2.7.2.3]	188	51	27	24	29	22	-0.0153313	0.0145342	0.291498	0.00644337	0.0147773	0.662813	-0.0217746	0.0205035	0.288237	0.832883
	K01834		PGAM, gpmA; 2,3-bisphosphoglycerate-dependent phosphoglycerate mutase [EC:5.4.2.11]	188	51	27	24	29	22	-0.00290834	0.0117406	0.804353	0.0186867	0.0119375	0.117494	-0.0215951	0.0165621	0.192273	0.743283
	K01689		ENO, eno; enolase [EC:4.2.1.11]	188	51	27	24	29	22	-0.0638581	0.0171841	0.000202307	0.0206583	0.0174688	0.236975	-0.0845163	0.0242437	0.000490078	0.0347731
	K00873		PK, pyk; pyruvate kinase [EC:2.7.1.40]	188	51	27	24	29	22	-0.0428524	0.0151168	0.00458607	0.00898424	0.0153672	0.558792	-0.0518366	0.0213276	0.0150781	0.247036
	M00083	11	Fatty acid biosynthesis, elongation	1835	51					0.00455097		5.59926e-05	0.0249303		0.939481	-0.0203793		0.00122247	0.0225217
	K00667		FAS2; fatty acid synthase subunit alpha, fungi type [EC:2.3.1.86]	95	25	11	14	15	10	0.592624	0.911481	0.515578	0.18838	0.932958	0.839982	0.404245	1.3021	0.756214	0.968833
	K11533		fas; fatty acid synthase, bacteria type [EC:2.3.1.-]	188	51	27	24	29	22	-1.95161	0.280735	3.60667e-12	0.35493	0.284975	0.212956	-2.30654	0.396419	5.9397e-09	3.55734e-06
	K00647		fabB; 3-oxoacyl-[acyl-carrier-protein] synthase I [EC:2.3.1.41]	188	51	27	24	29	22	0.176348	0.120994	0.144981	0.109526	0.122831	0.372564	0.0668218	0.170843	0.695702	0.960114
	K09458		fabF; 3-oxoacyl-[acyl-carrier-protein] synthase II [EC:2.3.1.179]	188	51	27	24	29	22	-0.00798935	0.0205312	0.697179	0.021086	0.0208691	0.312307	-0.0290753	0.0289676	0.315514	0.851037
	K00648		fabH; 3-oxoacyl-[acyl-carrier-protein] synthase III [EC:2.3.1.180]	188	51	27	24	29	22	0.00219594	0.0266416	0.934309	0.0220908	0.0270761	0.41457	-0.0198949	0.0375917	0.596642	0.946161
	K00059		fabG; 3-oxoacyl-[acyl-carrier protein] reductase [EC:1.1.1.100]	188	51	27	24	29	22	-0.00996397	0.0138041	0.470409	0.00590495	0.0140359	0.673971	-0.0158689	0.0194728	0.415115	0.894011
	K02372		fabZ; 3-hydroxyacyl-[acyl-carrier-protein] dehydratase [EC:4.2.1.59]	188	51	27	24	29	22	0.0112111	0.0201231	0.577442	0.00166313	0.0204552	0.935199	0.00954796	0.0283911	0.736643	0.965151
	K01716		fabA; 3-hydroxyacyl-[acyl-carrier protein] dehydratase / trans-2-decenoyl-[acyl-carrier protein] isomerase [EC:4.2.1.59 5.3.3.14]	188	51	27	24	29	22	0.183765	0.506983	0.717003	-0.472171	0.513875	0.358177	0.655936	0.716866	0.360189	0.877495
	K00208		fabI; enoyl-[acyl-carrier protein] reductase I [EC:1.3.1.9 1.3.1.10]	188	51	27	24	29	22	0.140117	0.0845593	0.0975131	0.0952303	0.0857875	0.266968	0.0448872	0.119457	0.707096	0.960866
	K02371		fabK; enoyl-[acyl-carrier protein] reductase II [EC:1.3.1.9]	188	51	27	24	29	22	0.0192959	0.0274732	0.482459	0.0109052	0.0279207	0.696111	0.00839072	0.0387655	0.828639	0.970189
	K10780		fabL; enoyl-[acyl-carrier protein] reductase III [EC:1.3.1.104]	48	13	4	9	5	8	1.00367	1.31192	0.444247	-0.2237	1.2629	0.859404	1.22737	1.82374	0.500948	0.920356
	M00240	3	Iron complex transport system	564	51					0.0412368		4.42139e-05	-0.00706189		0.88187	0.0482987		0.00133709	0.0237209
	K02016		ABC.FEV.S; iron complex transport system substrate-binding protein	188	51	27	24	29	22	0.0429803	0.0162515	0.00817648	-0.00538971	0.0165104	0.744089	0.04837	0.022945	0.0350233	0.369173
	K02015		ABC.FEV.P; iron complex transport system permease protein	188	51	27	24	29	22	0.0396633	0.016736	0.017791	-0.0074819	0.0170041	0.659932	0.0471452	0.0236256	0.0459866	0.419612
	K02013		ABC.FEV.A; iron complex transport system ATP-binding protein [EC:3.6.3.34]	188	51	27	24	29	22	0.0383703	0.0150616	0.0108476	-0.00383234	0.0153048	0.802278	0.0422027	0.0212582	0.0471178	0.426047
	M00365	2	C10-C20 isoprenoid biosynthesis, archaea	376	51					-0.259523		0.00691358	0.15567		0.199543	-0.415193		0.00207599	0.0355142
	K01823		idi, IDI; isopentenyl-diphosphate delta-isomerase [EC:5.3.3.2]	188	51	27	24	29	22	-0.0874448	0.0986166	0.375232	0.0822028	0.100136	0.411695	-0.169648	0.139225	0.22303	0.77387
	K13787		idsA; geranylgeranyl diphosphate synthase, type I [EC:2.5.1.1 2.5.1.10 2.5.1.29]	188	51	27	24	29	22	-0.427503	0.132734	0.00127854	0.227878	0.134599	0.0904538	-0.655381	0.187592	0.000476477	0.0347462
GBM	MGB034	2	Quinolinic acid synthesis	376	51	27	24	29	22	-0.0488519		0.00855849	0.0681308		0.000124238	-0.116983		1.12282e-06	6.25038e-05
	K00278		nadB; L-aspartate oxidase [EC:1.4.3.16]	188	51	27	24	29	22	-0.0537241	0.0261626	0.0400271	0.0764132	0.0265896	0.00405565	-0.130137	0.0369164	0.000423181	0.032799
	K03517		nadA; quinolinate synthase [EC:2.5.1.72]	188	51	27	24	29	22	-0.0459104	0.0252077	0.0685638	0.0629357	0.0256141	0.0140074	-0.108846	0.0355751	0.00221624	0.0938697
GIM	MV0035	2	Diaminopimelic acid (DAP) & MurJ flippase ("Gram-negative peptidoglycan")	376	51	27	24	29	22	-0.110053		0.00661382	0.0760426		0.0984342	-0.186096		0.000794997	0.0147516
	K01928		murE; UDP-N-acetylmuramoyl-L-alanyl-D-glutamate--2,6-diaminopimelate ligase [EC:6.3.2.13]	188	51	27	24	29	22	0.00366624	0.0216537	0.865551	0.0208149	0.0220095	0.34429	-0.0171486	0.0305517	0.574594	0.941447
	K03980		murJ, mviN; putative peptidoglycan lipid II flippase	188	51	27	24	29	22	-0.218399	0.0664005	0.00100501	0.128703	0.0673999	0.0561919	-0.347102	0.093775	0.000214382	0.0204894
GMM	MF0010	2	Sucrose degradation I	376	51	27	24	29	22	-0.130114		0.000833343	0.0690662		0.0450467	-0.19918		7.11455e-05	0.00198022
	K00847		E2.7.1.4, scrK; fructokinase [EC:2.7.1.4]	188	51	27	24	29	22	-0.0624662	0.0216153	0.00385362	0.0219034	0.0219704	0.318788	-0.0843696	0.0304977	0.00566745	0.149948
	K01193		E3.2.1.26, sacA; beta-fructofuranosidase [EC:3.2.1.26]	188	51	27	24	29	22	-0.196449	0.051748	0.000146886	0.11577	0.0525555	0.0276078	-0.312219	0.0730475	1.91825e-05	0.00371689
	MF0011	4	Sucrose degradation II	752	51	27	24	29	22	-0.167653		0.00490048	0.0721013		0.0737427	-0.239754		0.00132555	0.0221367
	K00690		E2.4.1.7; sucrose phosphorylase [EC:2.4.1.7]	188	51	27	24	29	22	-0.271601	0.0716397	0.000149918	0.00739712	0.0727225	0.918981	-0.278998	0.10116	0.0058158	0.151886
	K00847		E2.7.1.4, scrK; fructokinase [EC:2.7.1.4]	188	51	27	24	29	22	-0.0624662	0.0216153	0.00385362	0.0219034	0.0219704	0.318788	-0.0843696	0.0304977	0.00566745	0.149948
	K01792		E5.1.3.15; glucose-6-phosphate 1-epimerase [EC:5.1.3.15]	188	51	27	24	29	22	-0.269416	0.121275	0.0263147	0.242228	0.123061	0.0490266	-0.511644	0.171297	0.00281843	0.105499
	K01835		pgm; phosphoglucomutase [EC:5.4.2.2]	188	51	27	24	29	22	-0.0566793	0.0480829	0.238485	0.0223132	0.0488361	0.647744	-0.0789925	0.0678713	0.244482	0.793861
	MF0014	2	Arabinose degradation	376	51	27	24	29	22	-0.101353		9.06978e-08	0.02265		0.378125	-0.124003		8.22152e-06	0.0002746
	K00853		araB; L-ribulokinase [EC:2.7.1.16]	188	51	27	24	29	22	-0.0815894	0.0214043	0.000137948	0.0287592	0.0217495	0.18607	-0.110349	0.0302079	0.000259221	0.0232648
	K01804		araA; L-arabinose isomerase [EC:5.3.1.4]	188	51	27	24	29	22	-0.121538	0.0268807	6.14316e-06	0.0189606	0.0273164	0.487612	-0.140499	0.0379312	0.000212185	0.0204894
	MF0065	7	Bifidobacterium shunt	1316	51	27	24	29	22	-0.204658		1.52663e-09	0.0242537		0.885161	-0.228912		2.27458e-06	9.49635e-05
	K00615		E2.2.1.1, tktA, tktB; transketolase [EC:2.2.1.1]	188	51	27	24	29	22	-0.0273046	0.0215062	0.204221	0.0394331	0.0218608	0.0712584	-0.0667378	0.0303427	0.0278448	0.332432
	K00616		E2.2.1.2, talA, talB; transaldolase [EC:2.2.1.2]	188	51	27	24	29	22	-0.0997609	0.029984	0.000877437	0.0472799	0.0304763	0.120813	-0.147041	0.0423055	0.000509536	0.0357109
	K01621		xfp, xpk; xylulose-5-phosphate/fructose-6-phosphate phosphoketolase [EC:4.1.2.9 4.1.2.22]	188	51	27	24	29	22	-0.121447	0.0650239	0.0617989	-0.117844	0.0660401	0.0743528	-0.00360319	0.0917868	0.968686	0.99388
	K01632		NA	188	51	27	24	29	22	-0.887934	0.180664	8.88589e-07	0.0432816	0.183268	0.813304	-0.931216	0.255462	0.00026716	0.0232648
	K01783		rpe, RPE; ribulose-phosphate 3-epimerase [EC:5.1.3.1]	188	51	27	24	29	22	-0.0296207	0.0150534	0.0491015	0.00630126	0.0153045	0.68054	-0.035922	0.0212364	0.090736	0.574316
	K01807		rpiA; ribose 5-phosphate isomerase A [EC:5.3.1.6]	188	51	27	24	29	22	-0.202823	0.0665117	0.0022928	0.107653	0.0675201	0.11085	-0.310475	0.093925	0.000947847	0.0533711
	K01808		rpiB; ribose 5-phosphate isomerase B [EC:5.3.1.6]	188	51	27	24	29	22	-0.0171083	0.0184017	0.352519	-0.00258252	0.0187055	0.890192	-0.0145258	0.0259623	0.575823	0.941447
	MF0071	5	Pentose phosphate pathway (non-oxidative branch)	940	51	27	24	29	22	-0.0758725		0.00231208	0.0396673		0.255379	-0.11554		0.000310177	0.00647495
	K00615		E2.2.1.1, tktA, tktB; transketolase [EC:2.2.1.1]	188	51	27	24	29	22	-0.0273046	0.0215062	0.204221	0.0394331	0.0218608	0.0712584	-0.0667378	0.0303427	0.0278448	0.332432
	K00616		E2.2.1.2, talA, talB; transaldolase [EC:2.2.1.2]	188	51	27	24	29	22	-0.0997609	0.029984	0.000877437	0.0472799	0.0304763	0.120813	-0.147041	0.0423055	0.000509536	0.0357109
	K01783		rpe, RPE; ribulose-phosphate 3-epimerase [EC:5.1.3.1]	188	51	27	24	29	22	-0.0296207	0.0150534	0.0491015	0.00630126	0.0153045	0.68054	-0.035922	0.0212364	0.090736	0.574316
	K01807		rpiA; ribose 5-phosphate isomerase A [EC:5.3.1.6]	188	51	27	24	29	22	-0.202823	0.0665117	0.0022928	0.107653	0.0675201	0.11085	-0.310475	0.093925	0.000947847	0.0533711
	K01808		rpiB; ribose 5-phosphate isomerase B [EC:5.3.1.6]	188	51	27	24	29	22	-0.0171083	0.0184017	0.352519	-0.00258252	0.0187055	0.890192	-0.0145258	0.0259623	0.575823	0.941447
	MF0086	6	Acetyl-CoA to acetate	1128	51	27	24	29	22	-0.124684		2.73528e-06	0.0485598		0.7125	-0.173244		0.000279724	0.00647495
	K00625		E2.3.1.8, pta; phosphate acetyltransferase [EC:2.3.1.8]	188	51	27	24	29	22	-0.0221493	0.0165866	0.181754	0.00424274	0.0168553	0.801261	-0.026392	0.023408	0.259541	0.807435
	K00925		ackA; acetate kinase [EC:2.7.2.1]	188	51	27	24	29	22	-0.0109114	0.0166158	0.511382	0.00301999	0.0168907	0.858098	-0.0139314	0.0234425	0.552326	0.937653
	K01067		E3.1.2.1, ACH1; acetyl-CoA hydrolase [EC:3.1.2.1]	188	51	27	24	29	22	-0.0352467	0.0406005	0.385321	-0.106917	0.0412389	0.00952497	0.07167	0.0573074	0.211072	0.761942
	K01905		E6.2.1.13; acetyl-CoA synthetase (ADP-forming) [EC:6.2.1.13]	188	51	27	24	29	22	0.114651	0.14845	0.439927	0.192639	0.150641	0.20097	-0.0779886	0.209676	0.709932	0.960866
	K13788		pta; phosphate acetyltransferase [EC:2.3.1.8]	188	51	27	24	29	22	-0.803673	0.141395	1.31675e-08	0.134672	0.143451	0.347834	-0.938345	0.19979	2.64467e-06	0.000696923
	K15024		K15024; putative phosphotransacetylase [EC:2.3.1.8]	188	51	27	24	29	22	0.0245675	0.0520579	0.636979	0.0401675	0.0528745	0.447448	-0.0156	0.0734832	0.831878	0.970189
1 Number of observations out of a total observation possible (188 * #KOs within a module) after removing individuals with only one sample, samples missing CTT measure and samples taken immideately after antibiotic treatment.
2 Number of individuals out of a total of 51 individuals possible after removing individuals with only one sample, samples missing CTT measure and samples taken immideately after antibiotic treatment.
3 Group 1 started on the low-gluten intervention and switched to the high-gluten intervention.
4 Group 2 started on the high-gluten intervention and switched to the low-gluten interventiona
The effect, standard error and P value of low-gluten vs. baseline and high-gluten vs. baseline are estimates of the mean change in the two periods derived from the LMM with an intervention-visit interaction adjusted for age, sex, intestinal transit time and with participant (n=51) and within-period participant-specific specific random effects. The effect, standard error and P value of low-gluten …
