# Supplementary material for: A low-gluten diet induces changes in the intestinal microbiome of healthy Danish adults
Source: Nat Commun. 2018 Nov 13;9:4630. doi: 10.1038/s41467-018-07019-x (PMC6234216; doi:10.1038/s41467-018-07019-x)
Supplement: Supplementary file 7 — Supplementary Data 5 [file 41467_2018_7019_MOESM7_ESM.xlsx]

## Sheet: Suppl. Data 5
Supplementary Data 5 Associations between differing significant MGS, urine metabolites and breath hydrogen
Variable 1		Variable 2		Effect	Standard error	P value	Adjusted P value
	Highest annotation		Highest annotation
MGS:igc210	Lachnospiraceae1	MGS:igc413	B. longum	0.277396	0.102	0.00653675	0.0270185
MGS:igc210	Lachnospiraceae1	MGS:igc529	B. adolescentis	0.38008	0.100563	0.000157128	0.00132094
MGS:igc210	Lachnospiraceae1	mz376.1236	DHPPA-glucuronide	4.27131	0.58543	2.9643e-13	9.80194e-12
MGS:igc939	B. angulatum	MGS:igc529	B. adolescentis	0.211026	0.0679351	0.00189457	0.00958882
MGS:igc939	B. angulatum	MGS:igc356	B. pseudocatenulatum	0.175377	0.0550623	0.00144723	0.00780248
MGS:igc939	B. angulatum	MGS:igc121	Lachnospiraceae2	-0.165604	0.0633774	0.00897542	0.0339833
MGS:igc939	B. angulatum	MGS:igc1021	Bacteria1	0.271841	0.0831276	0.00107483	0.006199
MGS:igc939	B. angulatum	mz376.1236	DHPPA-glucuronide	1.0196	0.392475	0.00938	0.034981
MGS:igc939	B. angulatum	mz255.1065	Galactosylglycerol	3.12059	0.87165	0.000343472	0.0022715
MGS:igc939	B. angulatum	mz169.0607	2,3-Diaminosalicyclic acid	-1.20599	0.339291	0.000378777	0.00240863
MGS:igc939	B. angulatum	mz197.0558	mz197.0558	-1.12673	0.42045	0.00736634	0.0290196
MGS:igc413	B. longum	MGS:igc529	B. adolescentis	0.43919	0.0446936	0	0
MGS:igc413	B. longum	MGS:igc356	B. pseudocatenulatum	0.203926	0.0400479	3.54207e-07	5.66732e-06
MGS:igc413	B. longum	MGS:igc491	D. longicatena	0.518326	0.137379	0.000161315	0.00133353
MGS:igc413	B. longum	MGS:igc47	Blautia	0.501111	0.15426	0.0011602	0.00653929
MGS:igc413	B. longum	MGS:igc1021	Bacteria1	0.183765	0.0686452	0.00742798	0.0290196
MGS:igc413	B. longum	MGS:igc78	E. halli	0.951761	0.158607	1.96395e-09	4.05883e-08
MGS:igc413	B. longum	MGS:igc169	A. hadrus	0.79724	0.127633	4.20189e-10	9.06148e-09
MGS:igc413	B. longum	H2.auc	Exhalation of H2	9.52607e-05	3.7567e-05	0.0112206	0.0406234
MGS:igc413	B. longum	β-aminoisobutyric acid	BAIBA	-1.84723	0.571529	0.00122891	0.00677269
MGS:igc413	B. longum	mz376.1236	DHPPA-glucuronide	1.40605	0.260182	6.51331e-08	1.15379e-06
MGS:igc413	B. longum	mz492.1863	Enterolactone-glucuronide	-0.810368	0.223328	0.00028496	0.00217446
MGS:igc413	B. longum	mz255.1065	Galactosylglycerol	2.35914	0.623915	0.000156076	0.00132094
MGS:igc413	B. longum	mz169.0607	2,3-Diaminosalicyclic acid	-0.825481	0.246514	0.000812146	0.00479553
MGS:igc413	B. longum	mz265.0850	N-Acetylcystathionine	-1.10462	0.437225	0.0115231	0.0414164
MGS:igc413	B. longum	mz197.0558	mz197.0558	-0.835065	0.32192	0.00948624	0.0351132
MGS:igc413	B. longum	mz176.0667	Guanidinosuccinic acid	3.21848	1.29562	0.0129868	0.0460462
MGS:igc529	B. adolescentis	MGS:igc356	B. pseudocatenulatum	0.362248	0.0518081	2.70761e-12	7.89986e-11
MGS:igc529	B. adolescentis	MGS:igc491	D. longicatena	0.406255	0.137934	0.00322663	0.0153885
MGS:igc529	B. adolescentis	MGS:igc78	E. halli	1.15297	0.183461	3.28755e-10	7.41193e-09
MGS:igc529	B. adolescentis	MGS:igc169	A. hadrus	0.812084	0.17973	6.23179e-06	8.58602e-05
MGS:igc529	B. adolescentis	mz376.1236	DHPPA-glucuronide	2.13405	0.365572	5.29736e-09	1.01057e-07
MGS:igc529	B. adolescentis	mz492.1863	Enterolactone-glucuronide	-1.06963	0.309886	0.000557116	0.00332927
MGS:igc529	B. adolescentis	mz255.1065	Galactosylglycerol	3.66856	0.875305	2.77506e-05	0.000344107
MGS:igc529	B. adolescentis	mz169.0607	2,3-Diaminosalicyclic acid	-1.37228	0.342928	6.29026e-05	0.000663823
MGS:igc356	B. pseudocatenulatum	MGS:igc47	Blautia	0.659542	0.244733	0.00703988	0.0283885
MGS:igc356	B. pseudocatenulatum	MGS:igc78	E. halli	0.853851	0.221501	0.000115809	0.00102574
MGS:igc356	B. pseudocatenulatum	MGS:igc169	A. hadrus	0.896039	0.223222	5.96674e-05	0.00064337
MGS:igc356	B. pseudocatenulatum	mz376.1236	DHPPA-glucuronide	1.72261	0.495356	0.000506067	0.00313762
MGS:igc356	B. pseudocatenulatum	mz255.1065	Galactosylglycerol	4.00732	1.11265	0.000316281	0.00224065
MGS:igc356	B. pseudocatenulatum	mz169.0607	2,3-Diaminosalicyclic acid	-1.18026	0.445101	0.00800964	0.0307968
MGS:igc121	Lachnospiraceae2	MGS:igc47	Blautia	-0.787429	0.214592	0.000243097	0.001884
MGS:igc121	Lachnospiraceae2	MGS:igc492	Bacteria2	0.210025	0.0584607	0.000327423	0.00224065
MGS:igc121	Lachnospiraceae2	β-aminoisobutyric acid	BAIBA	3.03427	0.771192	8.3364e-05	0.000790646
MGS:igc121	Lachnospiraceae2	Cystathionine	Cystathionine	1.39981	0.478315	0.0034274	0.0158878
MGS:igc121	Lachnospiraceae2	mz376.1236	DHPPA-glucuronide	-1.16018	0.402738	0.00396743	0.0177283
MGS:igc121	Lachnospiraceae2	mz492.1863	Enterolactone-glucuronide	1.20783	0.321368	0.000170991	0.00139035
MGS:igc121	Lachnospiraceae2	mz169.0607	2,3-Diaminosalicyclic acid	1.13265	0.353731	0.00136467	0.00743823
MGS:igc121	Lachnospiraceae2	mz271.1286	Phenol metabolite	-3.35226	0.944783	0.000387902	0.00243544
MGS:igc121	Lachnospiraceae2	mz265.0850	N-Acetylcystathionine	1.93751	0.618945	0.00174602	0.00892809
MGS:igc121	Lachnospiraceae2	mz197.0558	mz197.0558	1.99249	0.43461	4.54962e-06	6.63709e-05
MGS:igc121	Lachnospiraceae2	mz206.0116	mz206.0116	5.74616	2.01692	0.00438591	0.0189166
MGS:igc121	Lachnospiraceae2	mz222.0451	mz222.0451	4.32229	1.17575	0.000236749	0.00186393
MGS:igc846	Dorea	MGS:igc491	D. longicatena	0.691457	0.0404325	0	0
MGS:igc846	Dorea	MGS:igc47	Blautia	0.299038	0.0540885	3.22636e-08	5.92694e-07
MGS:igc846	Dorea	MGS:igc78	E. halli	0.413968	0.0613807	1.53806e-11	4.01514e-10
MGS:igc846	Dorea	MGS:igc169	A. hadrus	0.228803	0.0497723	4.28629e-06	6.44242e-05
MGS:igc846	Dorea	Cystathionine	Cystathionine	-0.481785	0.122551	8.44843e-05	0.000790646
MGS:igc846	Dorea	mz492.1863	Enterolactone-glucuronide	-0.231286	0.0817872	0.00468539	0.0198628
MGS:igc221	Clostridiales	MGS:igc492	Bacteria2	0.174786	0.065735	0.00783843	0.0303739
MGS:igc491	D. longicatena	MGS:igc47	Blautia	0.25557	0.0646664	7.74567e-05	0.000782348
MGS:igc491	D. longicatena	MGS:igc492	Bacteria2	-0.056079	0.0178481	0.00167792	0.00876049
MGS:igc491	D. longicatena	MGS:igc78	E. halli	0.519463	0.0679988	2.17604e-14	8.30242e-13
MGS:igc491	D. longicatena	MGS:igc169	A. hadrus	0.242456	0.0575207	2.49653e-05	0.000317508
MGS:igc491	D. longicatena	Cystathionine	Cystathionine	-0.547765	0.139251	8.36597e-05	0.000790646
MGS:igc491	D. longicatena	mz492.1863	Enterolactone-glucuronide	-0.326946	0.0915781	0.000356795	0.00229831
MGS:igc491	D. longicatena	mz255.1065	Galactosylglycerol	0.64585	0.261646	0.0135715	0.047741
MGS:igc491	D. longicatena	mz265.0850	N-Acetylcystathionine	-0.520277	0.179195	0.00369122	0.0169523
MGS:igc47	Blautia	MGS:igc492	Bacteria2	-0.0615591	0.0194867	0.00158293	0.00844231
MGS:igc47	Blautia	MGS:igc78	E. halli	0.443978	0.0673671	4.38563e-11	1.08764e-09
MGS:igc47	Blautia	MGS:igc169	A. hadrus	0.605242	0.0508612	0	0
MGS:igc47	Blautia	β-aminoisobutyric acid	BAIBA	-0.738396	0.243392	0.00241515	0.0117443
MGS:igc47	Blautia	mz376.1236	DHPPA-glucuronide	0.352316	0.136091	0.00963049	0.0353831
MGS:igc47	Blautia	mz492.1863	Enterolactone-glucuronide	-0.309153	0.108301	0.00430943	0.0187498
MGS:igc1021	Bacteria1	mz376.1236	DHPPA-glucuronide	0.847184	0.313177	0.00682788	0.0277592
MGS:igc1021	Bacteria1	mz169.0607	2,3-Diaminosalicyclic acid	-0.799647	0.277912	0.00401042	0.0177604
MGS:igc1021	Bacteria1	mz176.0667	Guanidinosuccinic acid	3.62122	1.35061	0.00733651	0.0290196
MGS:igc78	E. halli	MGS:igc169	A. hadrus	0.487635	0.0461074	0	0
MGS:igc78	E. halli	β-aminoisobutyric acid	BAIBA	-0.593918	0.239112	0.0129969	0.0460462
MGS:igc78	E. halli	mz376.1236	DHPPA-glucuronide	0.404265	0.112586	0.000329773	0.00224065
MGS:igc78	E. halli	mz255.1065	Galactosylglycerol	0.849702	0.260851	0.00112429	0.00640973
MGS:igc78	E. halli	mz169.0607	2,3-Diaminosalicyclic acid	-0.309873	0.101169	0.00219187	0.0108717
MGS:igc169	A. hadrus	β-aminoisobutyric acid	BAIBA	-0.773727	0.267176	0.00378014	0.0172014
MGS:igc169	A. hadrus	Cystathionine	Cystathionine	-0.448134	0.172259	0.00928122	0.0348749
MGS:igc169	A. hadrus	mz376.1236	DHPPA-glucuronide	0.593632	0.147757	5.87862e-05	0.00064337
MGS:igc169	A. hadrus	mz492.1863	Enterolactone-glucuronide	-0.459732	0.118516	0.00010485	0.00094556
MGS:igc169	A. hadrus	mz255.1065	Galactosylglycerol	1.45176	0.334782	1.44813e-05	0.000194127
MGS:igc169	A. hadrus	mz197.0558	mz197.0558	-0.580682	0.16261	0.00035562	0.00229831
H2.auc	Exhalation of H2	β-aminoisobutyric acid	BAIBA	-2014.08	821.008	0.0141599	0.0494598
H2.auc	Exhalation of H2	mz376.1236	DHPPA-glucuronide	1503.52	520.918	0.00389801	0.0175765
H2.auc	Exhalation of H2	mz492.1863	Enterolactone-glucuronide	-1223.47	404.957	0.00251751	0.0121231
H2.auc	Exhalation of H2	mz255.1065	Galactosylglycerol	3610.46	1164.48	0.00193196	0.00967934
H2.auc	Exhalation of H2	mz169.0607	2,3-Diaminosalicyclic acid	-1375.59	451.097	0.00229276	0.0112595
H2.auc	Exhalation of H2	mz197.0558	mz197.0558	-1373.25	535.336	0.0103114	0.0376063
β-aminoisobutyric acid	BAIBA	Cystathionine	Cystathionine	0.320647	0.0372252	0	0
β-aminoisobutyric acid	BAIBA	mz376.1236	DHPPA-glucuronide	-0.120591	0.0361082	0.000838685	0.00489397
β-aminoisobutyric acid	BAIBA	mz492.1863	Enterolactone-glucuronide	0.202285	0.0253414	1.33227e-15	6.00732e-14
β-aminoisobutyric acid	BAIBA	mz255.1065	Galactosylglycerol	-0.364095	0.0801678	5.58148e-06	7.90975e-05
β-aminoisobutyric acid	BAIBA	mz271.1286	Phenol metabolite	-0.323483	0.0842859	0.00012408	0.00107971
β-aminoisobutyric acid	BAIBA	mz265.0850	N-Acetylcystathionine	0.382562	0.048586	3.33067e-15	1.37668e-13
β-aminoisobutyric acid	BAIBA	mz176.0667	Guanidinosuccinic acid	-0.644063	0.159083	5.1525e-05	0.000580828
β-aminoisobutyric acid	BAIBA	mz226.1118	mz226.1119	-0.516322	0.15958	0.00121422	0.0067669
β-aminoisobutyric acid	BAIBA	mz206.0116	mz206.0116	0.649586	0.181125	0.000335271	0.00224722
β-aminoisobutyric acid	BAIBA	mz222.0451	mz222.0451	0.55036	0.102012	6.85033e-08	1.17164e-06
Cystathionine	Cystathionine	mz492.1863	Enterolactone-glucuronide	0.292378	0.0457635	1.67097e-10	3.94666e-09
Cystathionine	Cystathionine	mz271.1286	Phenol metabolite	-0.412135	0.147969	0.0053481	0.0224801
Cystathionine	Cystathionine	mz265.0850	N-Acetylcystathionine	0.722309	0.0794366	0	0
Cystathionine	Cystathionine	mz176.0667	Guanidinosuccinic acid	-0.933527	0.258744	0.000308665	0.00224065
Cystathionine	Cystathionine	mz206.0116	mz206.0116	1.98647	0.276183	6.35714e-13	1.97071e-11
Cystathionine	Cystathionine	mz222.0451	mz222.0451	1.1398	0.165208	5.22893e-12	1.44086e-10
mz376.1236	DHPPA-glucuronide	mz492.1863	Enterolactone-glucuronide	-0.130472	0.0459611	0.00452905	0.0193656
mz376.1236	DHPPA-glucuronide	mz255.1065	Galactosylglycerol	1.01982	0.133721	2.42029e-14	8.57473e-13
mz376.1236	DHPPA-glucuronide	mz169.0607	2,3-Diaminosalicyclic acid	-0.24325	0.0587825	3.50133e-05	0.00041349
mz376.1236	DHPPA-glucuronide	mz271.1286	Phenol metabolite	0.601867	0.142085	2.27566e-05	0.000297034
mz376.1236	DHPPA-glucuronide	mz197.0558	mz197.0558	-0.205634	0.0568589	0.00029853	0.00221001
mz376.1236	DHPPA-glucuronide	mz226.1118	mz226.1119	0.687171	0.234087	0.00332971	0.0157289
mz376.1236	DHPPA-glucuronide	mz179.0035	mz179.0035	0.625526	0.180474	0.000528238	0.00322651
mz492.1863	Enterolactone-glucuronide	mz255.1065	Galactosylglycerol	-0.755843	0.210343	0.000326416	0.00224065
mz492.1863	Enterolactone-glucuronide	mz169.0607	2,3-Diaminosalicyclic acid	0.299884	0.0828071	0.000292923	0.00220136
mz492.1863	Enterolactone-glucuronide	mz271.1286	Phenol metabolite	-0.878804	0.211129	3.14925e-05	0.000380982
mz492.1863	Enterolactone-glucuronide	mz265.0850	N-Acetylcystathionine	0.687921	0.130947	1.49284e-07	2.46816e-06
mz492.1863	Enterolactone-glucuronide	mz197.0558	mz197.0558	0.519176	0.0889175	5.25604e-09	1.01057e-07
mz492.1863	Enterolactone-glucuronide	mz176.0667	Guanidinosuccinic acid	-0.919435	0.349726	0.00856323	0.032672
mz492.1863	Enterolactone-glucuronide	mz206.0116	mz206.0116	1.58016	0.427274	0.000217105	0.00173684
mz492.1863	Enterolactone-glucuronide	mz222.0451	mz222.0451	1.03429	0.261989	7.88657e-05	0.000782348
mz255.1065	Galactosylglycerol	mz169.0607	2,3-Diaminosalicyclic acid	-0.0835368	0.0285127	0.00339173	0.0158707
mz255.1065	Galactosylglycerol	mz271.1286	Phenol metabolite	0.287229	0.0698584	3.92943e-05	0.000453255
mz255.1065	Galactosylglycerol	mz197.0558	mz197.0558	-0.0936621	0.0298778	0.0017195	0.00888408
mz255.1065	Galactosylglycerol	mz226.1118	mz226.1119	0.468083	0.117553	6.83664e-05	0.000706453
mz255.1065	Galactosylglycerol	mz206.0116	mz206.0116	0.350033	0.129177	0.00673418	0.0276046
mz255.1065	Galactosylglycerol	mz179.0035	mz179.0035	0.322227	0.0894661	0.000316191	0.00224065
mz169.0607	2,3-Diaminosalicyclic acid	mz197.0558	mz197.0558	0.516819	0.0640594	6.66134e-16	3.30402e-14
mz271.1286	Phenol metabolite	mz226.1118	mz226.1119	0.587665	0.119269	8.33979e-07	1.29267e-05
mz271.1286	Phenol metabolite	mz179.0035	mz179.0035	0.289193	0.0916799	0.00160842	0.00848698
mz265.0850	N-Acetylcystathionine	mz206.0116	mz206.0116	1.63667	0.202659	6.66134e-16	3.30402e-14
mz265.0850	N-Acetylcystathionine	mz179.0035	mz179.0035	-0.395603	0.147783	0.00743041	0.0290196
mz265.0850	N-Acetylcystathionine	mz222.0451	mz222.0451	1.29275	0.106635	0	0
mz176.0667	Guanidinosuccinic acid	mz179.0035	mz179.0035	0.142058	0.0515804	0.00588538	0.0245307
mz176.0667	Guanidinosuccinic acid	mz222.0451	mz222.0451	-0.18934	0.0482532	8.71342e-05	0.000800344
mz226.1118	mz226.1119	mz179.0035	mz179.0035	0.179942	0.0519554	0.000533414	0.00322651
mz206.0116	mz206.0116	mz222.0451	mz222.0451	0.394207	0.0334233	0	0
mz179.0035	mz179.0035	mz222.0451	mz222.0451	-0.196684	0.0684735	0.00407357	0.0178805
The effect, standard error and P value are estimates of the correlations between mean changes in two variables using a LMM with metagenomic species (MGS) as response and urine metabolites and breath hydrogen as a continuous variable when correcting for age, gender and individual as a random factor. m/z: mass-to-charge; igc: integrated gene catalogue; DHPPA, 3,5-dihydroxy-hydrocinnamic acid-glucur…
