# Supplementary material for: A low-gluten diet induces changes in the intestinal microbiome of healthy Danish adults
Source: Nat Commun. 2018 Nov 13;9:4630. doi: 10.1038/s41467-018-07019-x (PMC6234216; doi:10.1038/s41467-018-07019-x)
Supplement: Supplementary file 8 — Supplementary Data 6 [file 41467_2018_7019_MOESM8_ESM.xlsx]

## Sheet: Suppl. Data 6
Supplementary Data 6 Composition and statistics of customised kynurenine modules
						low-gluten vs. baseline		high-gluten vs. baseline		Low-gluten vs. High-gluten
Name	Module ID	KO/Tigr/eggNOG ID	References	Observations1	IDs2	Effect	P value	Effect	P value	Effect	P value	Adjusted P value
Quinolinic acid synthesis from kynurenine	KYN001	K01556	PMC1280306, PMID:14700627	149	40	-0.972619	0.0331926	0.184716	0.687306	-1.15734	0.0727118	0.673541
		K00452
Kynurenic acid synthesis from kynurenine	KYN002	K00813	PMID:14700627	188	51	-0.388469	0.100633	-0.0262113	0.913117	-0.362258	0.278195	0.999995
Quinolinic acid synthesis from aspartate	KYN003	K03517,K00278	PMID:19005186,24089628,21742902,16826227	564	51	-0.0493867	0.000923401	0.0703535	4.18763e-07	-0.11974	1.68417e-10	1.48207e-08
		TIGR00550,TIGR00551
		bactNOG02239,COG0029
		K03517,TIGR00551
		K03517,COG0029
		TIGR00550,K00278
		TIGR00550,COG0029
		bactNOG02239,K00278
		bactNOG02239,TIGR00551
Quinolinic acid degradation	KYN004	K00767	PMID:16826227,19005186,21742902; ISBN:978-0-12-227070-3	940	51	-0.00904803	0.210169	-0.0310281	0.646495	0.02198	0.110717	0.811784
		K00969
		K01916
		TIGR00078
		bactNOG30464
		K01950
		bactNOG00441
		bactNOG69335
		TIGR00552
		COG0171
Tryptophan degradation	KYN005	K01667	PMID:27573110	188	51	0.0772784	0.351665	0.0622118	0.459951	0.0150666	0.897724	0.999995
		TIGR02617
		bactNOG02881
Kynurenine synthesis from Tryptophan	KYN006	K00453	PMID:14592712	376	51	0.0798638	0.0120555	0.0439886	0.248245	0.0358752	0.633705	0.999995
		K01432
		K00463
		K07130
		bactNOG12453
		COG1878
		COG3483
Serotonin synthesis I	KYN008	COG2509	PMID:16878539,25078296;DOI:10.1007/978-1-4419-5576-0	552	51	0.117173	0.477537	0.139622	0.636234	-0.0224487	0.987448	0.999995
		K01593
		COG0076
Serotonin synthesis II	KYN009	K01593	PMID:16878539,25078296;DOI:10.1007/978-1-4419-5576-0	552	51	0.0736731	0.375226	0.13715	0.612993	-0.0634768	0.955705	0.999995
		K00492
		COG0076
1 Number of observations out of a total observation possible (188 * #KOs within a module) after removing individuals with only one sample, samples missing CTT measure and samples taken immideately after antibiotic treatment.
2 Number of individuals out of a total of 51 individuals possible after removing individuals with only one sample, samples missing CTT measure and samples taken immideately after antibiotic treatment.
The structure of the customised modules describing the kynurenine-related metabolic pathways from the eggNOG, KEGG and TIGRFAM databases including pathway references and the average effect and P value of low-gluten vs. baseline and high-gluten vs. baseline are estimates of the mean change in the two periods derived from the LMM with an intervention-visit interaction adjusted for age, sex, intesti…
